# Supplementary material for: The Transcriptional Network That Controls Growth Arrest and Macrophage Differentiation in the Human Myeloid Leukemia Cell Line THP-1
Source: Front Cell Dev Biol. 2020 Jul 3;8:498. doi: 10.3389/fcell.2020.00498 (PMC7347797; doi:10.3389/fcell.2020.00498)
Supplement: TABLE S1 — List of clusters and average expression patterns of genes during THP-1 differentiation. [file Table_1.XLSX]

## Sheet: Supplementary Table S1
Network analysis of gene expression during THP-1 differentiation
Name	Connections	MCL_1.7_6
A2M.2	635	Cluster001
AAAS	735	Cluster001
AASDH	618	Cluster001
ABCA1.1	372	Cluster001
ABCA3	423	Cluster001
ABCB1	298	Cluster001
ABCB8	357	Cluster001
ABCB9	561	Cluster001
ABCC10	528	Cluster001
ABCC3	484	Cluster001
ABCC3.1	645	Cluster001
ABCD4	814	Cluster001
ABCF3	2	Cluster001
ABCG2	654	Cluster001
ABCG2.2	99	Cluster001
ABHD6.1	42	Cluster001
ABI3	268	Cluster001
ABTB1	507	Cluster001
AC002128.2.1	551	Cluster001
AC004241.1	279	Cluster001
AC004687.1.1	326	Cluster001
AC004951.4	48	Cluster001
AC005154.1	798	Cluster001
AC005280.1	26	Cluster001
AC005518.2	233	Cluster001
AC006001.2	397	Cluster001
AC006252.1	50	Cluster001
AC006486.2.4	369	Cluster001
AC007318.2	475	Cluster001
AC007384.1	232	Cluster001
AC008105.3.1	144	Cluster001
AC008267.7	91	Cluster001
AC008591.1	707	Cluster001
AC008840.1	623	Cluster001
AC009053.1	449	Cluster001
AC009061.2	654	Cluster001
AC010099.2	415	Cluster001
AC010186.2	671	Cluster001
AC010618.3	641	Cluster001
AC010642.2	83	Cluster001
AC011444.2	455	Cluster001
AC011611.3	135	Cluster001
AC011611.4	85	Cluster001
AC011747.2	484	Cluster001
AC011899.2	572	Cluster001
AC011899.2.1	290	Cluster001
AC012150.2	723	Cluster001
AC012645.3	355	Cluster001
AC013451.2	188	Cluster001
AC015660.3.1	434	Cluster001
AC015982.1	236	Cluster001
AC016065.1	129	Cluster001
AC016573.1	634	Cluster001
AC018647.2	298	Cluster001
AC019080.1	220	Cluster001
AC020909.2.1	656	Cluster001
AC020915.2	2	Cluster001
AC022916.1	518	Cluster001
AC025569.1	576	Cluster001
AC027031.2	402	Cluster001
AC027117.2	804	Cluster001
AC027644.1	456	Cluster001
AC027796.3	259	Cluster001
AC048341.2	150	Cluster001
AC053527.1	586	Cluster001
AC064801.1	349	Cluster001
AC068580.4.2	297	Cluster001
AC068580.4.3	80	Cluster001
AC068760.1	434	Cluster001
AC069368.1	384	Cluster001
AC074091.1	542	Cluster001
AC074117.1	374	Cluster001
AC074327.1	751	Cluster001
AC078846.1	75	Cluster001
AC078850.1	420	Cluster001
AC079781.5	198	Cluster001
AC083798.2	33	Cluster001
AC083855.1.1	242	Cluster001
AC090559.1	93	Cluster001
AC090796.1.1	78	Cluster001
AC090952.1	340	Cluster001
AC091564.7	632	Cluster001
AC092117.1	4	Cluster001
AC092944.1	478	Cluster001
AC093157.1	226	Cluster001
AC093567.1	506	Cluster001
AC093752.1	429	Cluster001
AC093895.1	589	Cluster001
AC097103.2	488	Cluster001
AC097451.1	107	Cluster001
AC098935.1	239	Cluster001
AC099518.3	338	Cluster001
AC100849.1	711	Cluster001
AC104662.3	430	Cluster001
AC104986.2	471	Cluster001
AC105275.2	354	Cluster001
AC106791.1	128	Cluster001
AC106865.1	123	Cluster001
AC107882.1	817	Cluster001
AC107884.1	415	Cluster001
AC108134.3	761	Cluster001
AC108866.1	13	Cluster001
AC110769.2	708	Cluster001
AC131956.2	541	Cluster001
AC132192.2	19	Cluster001
AC138150.1	158	Cluster001
AC139887.2	173	Cluster001
AC254633.1	360	Cluster001
AC254633.1.1	276	Cluster001
ACAA1	255	Cluster001
ACBD4	180	Cluster001
ACBD5	300	Cluster001
ACCS	457	Cluster001
ACE	35	Cluster001
ACIN1.2	345	Cluster001
ACP2	615	Cluster001
ACPP	534	Cluster001
ACSF3	54	Cluster001
ACSL3	60	Cluster001
ACSS2	58	Cluster001
ACTR1B	126	Cluster001
ACVR2A.1	330	Cluster001
ACVRL1	213	Cluster001
ACYP1.1	603	Cluster001
ADA2	13	Cluster001
ADAM17	216	Cluster001
ADAM17.1	74	Cluster001
ADAM9.1	557	Cluster001
ADAMDEC1	551	Cluster001
ADAMTS15.1	537	Cluster001
ADAMTS6	741	Cluster001
ADAP2	784	Cluster001
ADARB1	641	Cluster001
ADCK5	328	Cluster001
ADCY3	30	Cluster001
ADCY7	313	Cluster001
ADCY8.2	313	Cluster001
ADGRE2	526	Cluster001
ADGRE4P	537	Cluster001
ADK	340	Cluster001
ADK.2	223	Cluster001
ADK.3	145	Cluster001
ADRA2B	715	Cluster001
ADRB2	306	Cluster001
AF111169.1	385	Cluster001
AF117829.1	784	Cluster001
AF165147.1	18	Cluster001
AF178030.1	126	Cluster001
AFAP1	512	Cluster001
AFDN	355	Cluster001
AFF1	238	Cluster001
AFG3L1P	425	Cluster001
AGO1	614	Cluster001
AGPAT4	818	Cluster001
AGRN	477	Cluster001
AHRR	203	Cluster001
AHRR.3	225	Cluster001
AHSA2	359	Cluster001
AK9	43	Cluster001
AKAP13	233	Cluster001
AKAP13.1	434	Cluster001
AKAP13.2	734	Cluster001
AKIRIN2.1	11	Cluster001
AL020996.2	151	Cluster001
AL078590.2	124	Cluster001
AL080250.1	342	Cluster001
AL109910.1	536	Cluster001
AL118506.1	789	Cluster001
AL118506.1.1	440	Cluster001
AL121820.2	388	Cluster001
AL121832.2	490	Cluster001
AL133351.4	495	Cluster001
AL133417.1	477	Cluster001
AL136379.1	36	Cluster001
AL136987.1	144	Cluster001
AL136987.1.1	245	Cluster001
AL138924.1	476	Cluster001
AL158071.3	233	Cluster001
AL160396.2.2	139	Cluster001
AL354707.3	401	Cluster001
AL356010.2	436	Cluster001
AL357084.1.1	229	Cluster001
AL359878.1	698	Cluster001
AL390036.1	498	Cluster001
AL390728.4	257	Cluster001
AL391069.2	149	Cluster001
AL391840.1	306	Cluster001
AL392172.1	422	Cluster001
AL445307.1	654	Cluster001
AL450327.1	198	Cluster001
AL513325.1	233	Cluster001
AL590666.2	197	Cluster001
AL590705.5	30	Cluster001
AL645568.1	658	Cluster001
AL691442.1	678	Cluster001
AL713998.2.3	108	Cluster001
ALCAM.6	793	Cluster001
ALDH1A2	97	Cluster001
ALG14	1	Cluster001
ALOX5AP.1	287	Cluster001
ALPK1	385	Cluster001
ALS2CL	652	Cluster001
AMDHD2	362	Cluster001
AMPD2	517	Cluster001
AMPD3	610	Cluster001
AMPD3.1	480	Cluster001
AMPD3.2	804	Cluster001
ANGEL1.1	833	Cluster001
ANK2	300	Cluster001
ANKHD1	402	Cluster001
ANKRA2	536	Cluster001
ANKRD11	116	Cluster001
ANKRD44	685	Cluster001
ANKRD52	149	Cluster001
ANKRD6	743	Cluster001
ANKS1A	761	Cluster001
ANKZF1	234	Cluster001
ANO8	619	Cluster001
ANOS2P	88	Cluster001
ANPEP.2	501	Cluster001
ANTXR1	398	Cluster001
ANTXR2.1	408	Cluster001
ANXA11	11	Cluster001
ANXA11.2	325	Cluster001
ANXA2.1	97	Cluster001
ANXA4	60	Cluster001
AP000347.1	728	Cluster001
AP001453.2	252	Cluster001
AP001574.1	208	Cluster001
AP003396.3.1	201	Cluster001
AP006587.6	503	Cluster001
AP1AR	348	Cluster001
AP1G2	152	Cluster001
AP2A2	143	Cluster001
AP2S1	576	Cluster001
AP4E1	108	Cluster001
AP5S1	147	Cluster001
AP5Z1	70	Cluster001
APBB1IP	37	Cluster001
APBB1IP.1	309	Cluster001
APLF	30	Cluster001
APOBEC3F	332	Cluster001
APOBR.1	153	Cluster001
APOC1	483	Cluster001
APOC1.2	479	Cluster001
APOC2	337	Cluster001
APOE	540	Cluster001
APOL2	699	Cluster001
APOL6	136	Cluster001
ARAP1.1	480	Cluster001
ARAP3	212	Cluster001
AREL1	128	Cluster001
ARFGAP1	147	Cluster001
ARFGEF3	189	Cluster001
ARFIP2	8	Cluster001
ARHGAP12	828	Cluster001
ARHGAP22	804	Cluster001
ARHGAP26	554	Cluster001
ARHGAP26.1	493	Cluster001
ARHGAP26.2	286	Cluster001
ARHGAP30	388	Cluster001
ARHGDIB.1	233	Cluster001
ARHGEF10L	170	Cluster001
ARHGEF2.10	861	Cluster001
ARHGEF2.2	87	Cluster001
ARHGEF2.3	528	Cluster001
ARHGEF2.4	617	Cluster001
ARHGEF2.6	394	Cluster001
ARHGEF2.7	205	Cluster001
ARHGEF2.9	710	Cluster001
ARHGEF3	233	Cluster001
ARHGEF3.1	270	Cluster001
ARL4C	546	Cluster001
ARL8A	11	Cluster001
ARL8A.1	31	Cluster001
ARMC2	135	Cluster001
ARMC9	231	Cluster001
ARNTL	660	Cluster001
ARRB1	598	Cluster001
ARRB2	192	Cluster001
ARRDC3	106	Cluster001
ARSA	811	Cluster001
ASAH1	269	Cluster001
ASAH1.5	794	Cluster001
ASAP2	885	Cluster001
ASB1.1	108	Cluster001
ASB16-AS1	343	Cluster001
ASB3	387	Cluster001
ASB6	13	Cluster001
ASH1L-AS1.1	553	Cluster001
ASL	413	Cluster001
ASNS	131	Cluster001
ASPH.1	570	Cluster001
ASPHD1	203	Cluster001
ASS1	233	Cluster001
ATF7	496	Cluster001
ATG16L1	316	Cluster001
ATG16L2	277	Cluster001
ATG7	471	Cluster001
ATM	641	Cluster001
ATP10D	623	Cluster001
ATP1A1-AS1	55	Cluster001
ATP6AP2	81	Cluster001
ATP6V1C2	549	Cluster001
ATP6V1H	238	Cluster001
ATP8B4.4	245	Cluster001
ATPAF2	73	Cluster001
ATR	690	Cluster001
ATXN7L1	324	Cluster001
B3GALNT1	113	Cluster001
B4GAT1	175	Cluster001
BATF2	406	Cluster001
BBS10	370	Cluster001
BBX	274	Cluster001
BCAP31.1	260	Cluster001
BCAS3	160	Cluster001
BCAT1.1	352	Cluster001
BCDIN3D	52	Cluster001
BCL6	333	Cluster001
BCL7B.1	354	Cluster001
BCL9L	589	Cluster001
BDNF-AS	166	Cluster001
BICD1	443	Cluster001
BIRC6	273	Cluster001
BISPR	247	Cluster001
BIVM-ERCC5	387	Cluster001
BLCAP	463	Cluster001
BLVRB	457	Cluster001
BMF	544	Cluster001
BMP1.1	342	Cluster001
BMP2K	705	Cluster001
BMS1P4	769	Cluster001
BRI3	17	Cluster001
BTBD19	707	Cluster001
BTBD19.1	160	Cluster001
BTBD9	280	Cluster001
BTG1.1	271	Cluster001
BTN2A1	600	Cluster001
BTRC	31	Cluster001
BX322234.1.1	233	Cluster001
C10orf76	218	Cluster001
C11orf21	519	Cluster001
C11orf45	349	Cluster001
C11orf45.2	334	Cluster001
C12orf66	62	Cluster001
C12orf73	338	Cluster001
C12orf76	430	Cluster001
C14orf159	394	Cluster001
C14orf159.2	233	Cluster001
C15orf40	125	Cluster001
C16orf70	646	Cluster001
C16orf87	2	Cluster001
C17orf77	484	Cluster001
C19orf44	522	Cluster001
C19orf60	691	Cluster001
C19orf66.1	723	Cluster001
C1orf132	647	Cluster001
C1orf186	347	Cluster001
C1orf186.1	49	Cluster001
C1QC	64	Cluster001
C21orf2	248	Cluster001
C2CD2L	863	Cluster001
C3.2	445	Cluster001
C3AR1	584	Cluster001
C5AR1	667	Cluster001
C5AR2	297	Cluster001
C5AR2.1	330	Cluster001
C5orf42	173	Cluster001
C5orf51	269	Cluster001
C6orf203	154	Cluster001
C7orf25	388	Cluster001
C8orf44-SGK3	610	Cluster001
C9orf106	747	Cluster001
C9orf16	81	Cluster001
C9orf3	714	Cluster001
C9orf66	282	Cluster001
CABIN1.1	103	Cluster001
CACNA1A	726	Cluster001
CACNA2D4	753	Cluster001
CADM1	729	Cluster001
CALCOCO1	583	Cluster001
CALHM2	355	Cluster001
CALHM2.1	362	Cluster001
CALM2	36	Cluster001
CALN1	415	Cluster001
CAMK1	135	Cluster001
CAMK2D	69	Cluster001
CAMK2D.3	380	Cluster001
CAMKK1	98	Cluster001
CAMKMT	864	Cluster001
CAMSAP2	403	Cluster001
CAP1.1	167	Cluster001
CAP1.2	208	Cluster001
CAPG.3	22	Cluster001
CAPN10	273	Cluster001
CARD19	398	Cluster001
CARD8	225	Cluster001
CARD8.1	30	Cluster001
CARF.1	173	Cluster001
CASP10	299	Cluster001
CASP8	537	Cluster001
CASP8.1	207	Cluster001
CASS4	417	Cluster001
CASS4.1	302	Cluster001
CAVIN3	56	Cluster001
CBLB.1	560	Cluster001
CBLN3	346	Cluster001
CBR3-AS1	539	Cluster001
CBR4	35	Cluster001
CCDC107	200	Cluster001
CCDC130	785	Cluster001
CCDC142	648	Cluster001
CCDC144B	141	Cluster001
CCDC149	217	Cluster001
CCDC162P	748	Cluster001
CCDC18-AS1	546	Cluster001
CCDC22	112	Cluster001
CCDC57	821	Cluster001
CCDC66	284	Cluster001
CCDC7	377	Cluster001
CCDC84	750	Cluster001
CCDC88A	331	Cluster001
CCDC90B	250	Cluster001
CCL2	350	Cluster001
CCL20	111	Cluster001
CCNL1	533	Cluster001
CCNL2	745	Cluster001
CCRL2	86	Cluster001
CCS	590	Cluster001
CCSER2	635	Cluster001
CCT6P1	233	Cluster001
CD14	285	Cluster001
CD163	824	Cluster001
CD180	293	Cluster001
CD22	468	Cluster001
CD22.1	312	Cluster001
CD276	272	Cluster001
CD27-AS1	233	Cluster001
CD300A	388	Cluster001
CD300C	481	Cluster001
CD300LB	666	Cluster001
CD36	216	Cluster001
CD46	512	Cluster001
CD47	294	Cluster001
CD52	790	Cluster001
CD53	507	Cluster001
CD58	331	Cluster001
CD59	631	Cluster001
CD63.3	283	Cluster001
CD82	266	Cluster001
CD84	622	Cluster001
CD86	233	Cluster001
CD9.1	291	Cluster001
CD93	45	Cluster001
CD93.1	137	Cluster001
CDC20.2	860	Cluster001
CDC42BPB	399	Cluster001
CDH23	692	Cluster001
CDK14.1	320	Cluster001
CDK17	266	Cluster001
CDK18	670	Cluster001
CDK20.1	465	Cluster001
CDK5RAP1	783	Cluster001
CDK5RAP3	554	Cluster001
CDPF1	51	Cluster001
CEBPB	52	Cluster001
CELF1	693	Cluster001
CELF2	84	Cluster001
CEMIP	41	Cluster001
CEP250	282	Cluster001
CEP68	445	Cluster001
CEP89	37	Cluster001
CFLAR.1	69	Cluster001
CHAC1	219	Cluster001
CHD9	406	Cluster001
CHI3L1	42	Cluster001
CHI3L1.6	163	Cluster001
CHI3L1.7	408	Cluster001
CHIC2	21	Cluster001
CHIT1	263	Cluster001
CHN2	233	Cluster001
CHST11.1	80	Cluster001
CHST15	755	Cluster001
CHST15.1	739	Cluster001
CHST7	276	Cluster001
CIAO1	247	Cluster001
CIDECP	96	Cluster001
CIPC	706	Cluster001
CIRBP-AS1.1	169	Cluster001
CKLF-CMTM1	74	Cluster001
CLCN6	543	Cluster001
CLCN7.2	545	Cluster001
CLEC16A	360	Cluster001
CLHC1	613	Cluster001
CLIP1	253	Cluster001
CLIP4	567	Cluster001
CLMP	183	Cluster001
CLN3	451	Cluster001
CLN3.2	429	Cluster001
CMTR1	105	Cluster001
CNDP2	649	Cluster001
CNDP2.2	456	Cluster001
CNEP1R1	20	Cluster001
CNIH3.1	155	Cluster001
CNIH3.2	724	Cluster001
CNIH3.3	342	Cluster001
CNIH3.4	464	Cluster001
CNIH3.5	572	Cluster001
CNNM4	418	Cluster001
CNPY3	403	Cluster001
CNR1	133	Cluster001
CNR1.1	74	Cluster001
COA5	231	Cluster001
COG3	306	Cluster001
COL22A1	419	Cluster001
COL23A1	245	Cluster001
COL4A1	783	Cluster001
COL4A2	439	Cluster001
COL6A1	544	Cluster001
COL6A2	628	Cluster001
COL7A1.2	214	Cluster001
COMMD5	255	Cluster001
COQ4	222	Cluster001
COQ4.1	361	Cluster001
COQ8A	399	Cluster001
CORO6	512	Cluster001
CPD	1	Cluster001
CPEB2.1	88	Cluster001
CPNE2	218	Cluster001
CPNE7	2	Cluster001
CPQ	243	Cluster001
CRABP2	721	Cluster001
CREB3L2.1	48	Cluster001
CREBZF	144	Cluster001
CRLF3	797	Cluster001
CROCCP2	405	Cluster001
CROT	204	Cluster001
CRTC2	235	Cluster001
CRYL1	398	Cluster001
CRYZL1	39	Cluster001
CSAD	766	Cluster001
CSF1	519	Cluster001
CSF1R.2	490	Cluster001
CSNK1G2	160	Cluster001
CSPG4P13	73	Cluster001
CSTB	56	Cluster001
CTBP1	2	Cluster001
CTC1	60	Cluster001
CTNND1	776	Cluster001
CTSA	659	Cluster001
CTSB.1	370	Cluster001
CTSB.4	545	Cluster001
CTSC	406	Cluster001
CTSC.1	620	Cluster001
CTSD.5	762	Cluster001
CTSH	530	Cluster001
CTSS	218	Cluster001
CTSZ.1	531	Cluster001
CTTNBP2NL	668	Cluster001
CXADR	594	Cluster001
CXCR5	637	Cluster001
CXorf38	482	Cluster001
CYB561A3	140	Cluster001
CYB5R1	301	Cluster001
CYLD	517	Cluster001
CYMP	641	Cluster001
CYMP.1	233	Cluster001
CYP19A1	201	Cluster001
CYP19A1.1	262	Cluster001
CYP19A1.3	156	Cluster001
CYP27A1.2	411	Cluster001
CYP4V2	347	Cluster001
CYP4V2.1	378	Cluster001
CYSTM1	716	Cluster001
CYTH3	320	Cluster001
CYTH4	351	Cluster001
CYTOR	658	Cluster001
D2HGDH	617	Cluster001
DAAM1	731	Cluster001
DAB2	443	Cluster001
DAGLA	329	Cluster001
DAPK1.2	103	Cluster001
DAPK3	119	Cluster001
DAZAP1.1	134	Cluster001
DBI	100	Cluster001
DBN1.1	543	Cluster001
DCAF5	296	Cluster001
DCAF8	734	Cluster001
DCSTAMP.3	430	Cluster001
DCUN1D2	227	Cluster001
DDHD1	704	Cluster001
DDI2	276	Cluster001
DDIT4L	796	Cluster001
DECR1	498	Cluster001
DENND3	446	Cluster001
DENND4B.2	623	Cluster001
DENND6A	252	Cluster001
DGKA	4	Cluster001
DGKZ	193	Cluster001
DGKZ.2	687	Cluster001
DHCR24	414	Cluster001
DHCR7	367	Cluster001
DHFR2	296	Cluster001
DHRS1	183	Cluster001
DHRS3.1	637	Cluster001
DHRS3.3	456	Cluster001
DHRS7	268	Cluster001
DHX34	221	Cluster001
DICER1	308	Cluster001
DIRAS2	174	Cluster001
DIRC3	141	Cluster001
DIS3L2	7	Cluster001
DLEU7-AS1	649	Cluster001
DLGAP1-AS1.1	567	Cluster001
DLX3	274	Cluster001
DMWD	121	Cluster001
DMXL2	697	Cluster001
DNAH14	579	Cluster001
DNAJC10	528	Cluster001
DNAJC13	105	Cluster001
DNAJC17	278	Cluster001
DNAJC25	501	Cluster001
DNAJC27-AS1	808	Cluster001
DNASE1	390	Cluster001
DNASE1L1.1	114	Cluster001
DNASE2	344	Cluster001
DNM1	721	Cluster001
DNM1P35	83	Cluster001
DNM2	53	Cluster001
DNMT1.1	110	Cluster001
DOCK10.1	189	Cluster001
DOCK5	582	Cluster001
DOCK8	580	Cluster001
DOCK8.2	449	Cluster001
DOPEY2	706	Cluster001
DPF3	531	Cluster001
DPH6-AS1	451	Cluster001
DPYD.1	98	Cluster001
DPYSL2.2	125	Cluster001
DPYSL2.3	46	Cluster001
DRAM2	24	Cluster001
DSCR3	510	Cluster001
DSE	639	Cluster001
DUSP1	153	Cluster001
DUSP18	280	Cluster001
DUTP1	403	Cluster001
DYNC1H1	359	Cluster001
DYNC1LI2	702	Cluster001
DYNC2LI1	396	Cluster001
DYSF	723	Cluster001
ECHDC2	449	Cluster001
EDNRA	233	Cluster001
EFL1	20	Cluster001
EGFL7	556	Cluster001
EHD4	361	Cluster001
EIF2B4	278	Cluster001
EIF4G3.1	139	Cluster001
ELL	162	Cluster001
ELL2	692	Cluster001
ELMO1	428	Cluster001
ELMO2	455	Cluster001
ELMOD2	365	Cluster001
ELMOD3	824	Cluster001
ELOVL1	233	Cluster001
EME2	590	Cluster001
EME2.1	578	Cluster001
EMP1	207	Cluster001
ENAH	619	Cluster001
ENG	331	Cluster001
ENG.1	883	Cluster001
ENPP4	616	Cluster001
ENTPD4	168	Cluster001
EPB41L3	341	Cluster001
EPM2A	220	Cluster001
EPS8	95	Cluster001
ERAP2	725	Cluster001
ERCC1	259	Cluster001
ERCC3	51	Cluster001
ERCC4	156	Cluster001
ERCC6	718	Cluster001
ERGIC1	221	Cluster001
ERMP1	413	Cluster001
ERN1	323	Cluster001
ERVK13-1	222	Cluster001
ESYT2.1	311	Cluster001
ETHE1	489	Cluster001
ETNK1	626	Cluster001
ETS1	366	Cluster001
ETS1.1	418	Cluster001
ETV5	143	Cluster001
ETV6	168	Cluster001
EVI5	88	Cluster001
EVL.1	415	Cluster001
EXOC1	211	Cluster001
EXOC4	817	Cluster001
EXOC6B	416	Cluster001
EYA3	48	Cluster001
EZH1	644	Cluster001
F11R	220	Cluster001
F8	233	Cluster001
FAAP100.1	96	Cluster001
FAAP100.2	167	Cluster001
FABP4.1	179	Cluster001
FADD	89	Cluster001
FADS3	274	Cluster001
FAHD1	10	Cluster001
FAHD2A	43	Cluster001
FAM109A	418	Cluster001
FAM109A.1	77	Cluster001
FAM110B	108	Cluster001
FAM111B	129	Cluster001
FAM126A	98	Cluster001
FAM135A	167	Cluster001
FAM13B	96	Cluster001
FAM149B1	13	Cluster001
FAM160B2	465	Cluster001
FAM192A.1	604	Cluster001
FAM214B.1	528	Cluster001
FAM219A	185	Cluster001
FAM219B	759	Cluster001
FAM49B.1	47	Cluster001
FAM78A	441	Cluster001
FAM98A	60	Cluster001
FAP	466	Cluster001
FAR2.1	576	Cluster001
FBXL17	209	Cluster001
FBXL19-AS1	37	Cluster001
FBXL8	492	Cluster001
FBXO32.1	535	Cluster001
FBXO38.1	192	Cluster001
FBXO44	287	Cluster001
FBXW11	348	Cluster001
FCER1G.2	33	Cluster001
FCER1G.3	154	Cluster001
FCER2	177	Cluster001
FCGRT	191	Cluster001
FCGRT.1	384	Cluster001
FCHO1	664	Cluster001
FCMR	472	Cluster001
FCMR.1	656	Cluster001
FCRLA	539	Cluster001
FERMT2	60	Cluster001
FGD3	463	Cluster001
FGFR1	431	Cluster001
FGGY	505	Cluster001
FGL1	244	Cluster001
FGL1.2	281	Cluster001
FGR	421	Cluster001
FHL1	456	Cluster001
FICD	137	Cluster001
FIG4	286	Cluster001
FIS1.1	125	Cluster001
FKBP15	259	Cluster001
FKBP15.2	565	Cluster001
FLJ37453	304	Cluster001
FLYWCH1	646	Cluster001
FMNL2	785	Cluster001
FMNL3	143	Cluster001
FN1	361	Cluster001
FNBP4	124	Cluster001
FNDC3A.1	18	Cluster001
FNDC3A.4	485	Cluster001
FNDC3B.3	154	Cluster001
FNDC3B.6	67	Cluster001
FNIP2.1	352	Cluster001
FNIP2.2	591	Cluster001
FO393401.1	291	Cluster001
FOCAD	166	Cluster001
FOXD2-AS1	1	Cluster001
FOXO3	128	Cluster001
FOXO3.1	529	Cluster001
FOXP1.2	233	Cluster001
FPGT	438	Cluster001
FRMD4A.4	824	Cluster001
FRMD4B	602	Cluster001
FRS3.1	233	Cluster001
FSCN2.1	469	Cluster001
FTL.2	8	Cluster001
FTX	140	Cluster001
FTX.1	624	Cluster001
FTX.2	586	Cluster001
FTX.3	799	Cluster001
FUCA1	437	Cluster001
FUCA2	191	Cluster001
FUK	670	Cluster001
FXYD5.1	242	Cluster001
FYB1	394	Cluster001
FYCO1	130	Cluster001
G0S2	610	Cluster001
G3BP2.1	69	Cluster001
GABARAP.1	376	Cluster001
GADD45G	164	Cluster001
GAK	484	Cluster001
GAL	130	Cluster001
GALC	501	Cluster001
GALK2.1	236	Cluster001
GALM	548	Cluster001
GALNT10	418	Cluster001
GALNT2	678	Cluster001
GALNT6	445	Cluster001
GATD1	278	Cluster001
GCC1	2	Cluster001
GDAP1	170	Cluster001
GDAP2	467	Cluster001
GDI1	570	Cluster001
GDPD5	84	Cluster001
GEM	109	Cluster001
GEMIN7	309	Cluster001
GGA1	592	Cluster001
GGA1.1	587	Cluster001
GGCX	7	Cluster001
GGT1	282	Cluster001
GGT7	485	Cluster001
GIN1	303	Cluster001
GIPC1	137	Cluster001
GIT2	265	Cluster001
GLB1	129	Cluster001
GLCE	164	Cluster001
GLDN	185	Cluster001
GLIPR1	440	Cluster001
GLIPR2	369	Cluster001
GLMP	464	Cluster001
GLTP	531	Cluster001
GLUD1P3	452	Cluster001
GLYCTK	462	Cluster001
GLYCTK.1	124	Cluster001
GM2A	240	Cluster001
GNA11	268	Cluster001
GNA12.2	299	Cluster001
GNA13	38	Cluster001
GNG7	93	Cluster001
GNLY.1	289	Cluster001
GNS	458	Cluster001
GOLGA1	662	Cluster001
GOLGA5	60	Cluster001
GOLGB1	461	Cluster001
GOPC	157	Cluster001
GOSR2	84	Cluster001
GPC4	390	Cluster001
GPNMB	326	Cluster001
GPNMB.3	470	Cluster001
GPNMB.4	6	Cluster001
GPR108.1	185	Cluster001
GPR35.1	287	Cluster001
GPR65	629	Cluster001
GPR82	209	Cluster001
GPR84	296	Cluster001
GPR88	30	Cluster001
GPRIN3.1	691	Cluster001
GRAMD4	430	Cluster001
GRIN2D	36	Cluster001
GRK4	5	Cluster001
GSN.4	304	Cluster001
GSTA4	233	Cluster001
GSTO1	123	Cluster001
GTF2IP4	154	Cluster001
GTPBP2.1	334	Cluster001
GUSB	112	Cluster001
GYPC	257	Cluster001
H6PD.1	445	Cluster001
HAGH	179	Cluster001
HAMP	618	Cluster001
HAVCR2.1	232	Cluster001
HAVCR2.2	580	Cluster001
HCST.1	181	Cluster001
HCST.2	122	Cluster001
HDAC9.1	462	Cluster001
HDAC9.2	305	Cluster001
HEATR3	168	Cluster001
HEATR5A	524	Cluster001
HEATR6	71	Cluster001
HECTD3	193	Cluster001
HECTD4	649	Cluster001
HELZ2	186	Cluster001
HERC1	641	Cluster001
HEXA	335	Cluster001
HIBCH.1	103	Cluster001
HIF1A	442	Cluster001
HIGD1A	16	Cluster001
HIVEP3.4	125	Cluster001
HK1	308	Cluster001
HK2	9	Cluster001
HLX.1	129	Cluster001
HLX-AS1	131	Cluster001
HM13	510	Cluster001
HMGA1P4	207	Cluster001
HMGA2.1	117	Cluster001
HMGA2.2	387	Cluster001
HMGA2.3	158	Cluster001
HMGCL	71	Cluster001
HMGCR	97	Cluster001
HMGCS1	50	Cluster001
HMGN2P19	642	Cluster001
HNMT	680	Cluster001
HOOK2	253	Cluster001
HOPX.1	100	Cluster001
HOTAIRM1_1	707	Cluster001
HPS1	558	Cluster001
HPS5	126	Cluster001
HS3ST3B1	23	Cluster001
HS6ST1	197	Cluster001
HSD17B7P2	756	Cluster001
HSD3B7	345	Cluster001
HTT	5	Cluster001
HYDIN2	286	Cluster001
IBTK	126	Cluster001
ICAM1	370	Cluster001
IDNK	304	Cluster001
IDUA	374	Cluster001
IER5L	364	Cluster001
IFFO1	801	Cluster001
IFI30.1	589	Cluster001
IFI35	32	Cluster001
IFI6	207	Cluster001
IFT43	1	Cluster001
IGFBP3	373	Cluster001
IGHMBP2	437	Cluster001
IKBKE	676	Cluster001
IKBKG.1	296	Cluster001
IL10RA	597	Cluster001
IL1RN	313	Cluster001
IL21R	161	Cluster001
INF2	456	Cluster001
INPP4A	573	Cluster001
INPP5B.1	609	Cluster001
IPCEF1.1	233	Cluster001
IPCEF1.2	443	Cluster001
IPP	115	Cluster001
IQGAP2	225	Cluster001
IQGAP3	534	Cluster001
IRAK2	217	Cluster001
IRF1	385	Cluster001
IRF2.1	56	Cluster001
IRGQ	88	Cluster001
ISCU	162	Cluster001
IST1	12	Cluster001
ITGA2	110	Cluster001
ITGA3	622	Cluster001
ITGAE.1	391	Cluster001
ITGAL	247	Cluster001
ITGAM	840	Cluster001
ITGAV	168	Cluster001
ITGAX	822	Cluster001
ITGAX.4	235	Cluster001
ITGB1.1	29	Cluster001
ITGB2.3	600	Cluster001
ITGB2.5	636	Cluster001
ITGB2.7	554	Cluster001
ITGB2-AS1.2	761	Cluster001
ITGB5.1	858	Cluster001
ITGB7	743	Cluster001
ITM2B	92	Cluster001
ITPKB	98	Cluster001
ITPR2	387	Cluster001
ITPRIP	463	Cluster001
IVNS1ABP	700	Cluster001
JAK2	498	Cluster001
JARID2	153	Cluster001
JMJD1C.5	152	Cluster001
JRKL	471	Cluster001
JUN	474	Cluster001
KCNH4	162	Cluster001
KCNIP2.1	851	Cluster001
KCNJ2	257	Cluster001
KCNN4.1	209	Cluster001
KCP	743	Cluster001
KCTD10	34	Cluster001
KCTD12	683	Cluster001
KCTD13.1	109	Cluster001
KCTD7	719	Cluster001
KDM3B.2	83	Cluster001
KHNYN	17	Cluster001
KHNYN.2	319	Cluster001
KIAA0513	395	Cluster001
KIAA0930	794	Cluster001
KIAA1109	679	Cluster001
KIAA1211	366	Cluster001
KIAA1328	226	Cluster001
KIAA1468	574	Cluster001
KIF16B	233	Cluster001
KIF1B	488	Cluster001
KIFC3	653	Cluster001
KLC1	556	Cluster001
KLF3	837	Cluster001
KLF6.1	525	Cluster001
KLHDC8B	398	Cluster001
KLHL17	490	Cluster001
KLHL18	405	Cluster001
KLHL20	230	Cluster001
KLRC4-KLRK1	233	Cluster001
KMT2C	124	Cluster001
KMT2E.2	386	Cluster001
KRIT1	605	Cluster001
KXD1	404	Cluster001
L34079.3	460	Cluster001
L3HYPDH	411	Cluster001
L3MBTL1	233	Cluster001
LACC1.1	520	Cluster001
LAP3	273	Cluster001
LAPTM4A	170	Cluster001
LAPTM5.1	206	Cluster001
LASP1	446	Cluster001
LAT.2	204	Cluster001
LAT2	37	Cluster001
LBH	428	Cluster001
LBHD1.1	540	Cluster001
LDHAL6B	572	Cluster001
LDLRAD4	341	Cluster001
LEMD2	812	Cluster001
LEPROTL1	473	Cluster001
LETMD1	127	Cluster001
LFNG	389	Cluster001
LGALS3BP	142	Cluster001
LGALS9	191	Cluster001
LIAS	141	Cluster001
LIMK1.2	342	Cluster001
LIMS1.1	330	Cluster001
LIN37	4	Cluster001
LINC00115	561	Cluster001
LINC00174	381	Cluster001
LINC00278	795	Cluster001
LINC00477	391	Cluster001
LINC00504	587	Cluster001
LINC00662	217	Cluster001
LINC00674	39	Cluster001
LINC00702	655	Cluster001
LINC00896	675	Cluster001
LINC00963.1	153	Cluster001
LINC01094.1	353	Cluster001
LINC01125	618	Cluster001
LINC01134	97	Cluster001
LINC01154	49	Cluster001
LINC01376	595	Cluster001
LINC01426	377	Cluster001
LINC01426.1	847	Cluster001
LINC01426.2	683	Cluster001
LINC01481	74	Cluster001
LINC01504	633	Cluster001
LINC01534	440	Cluster001
LINC01794	732	Cluster001
LINC01800	358	Cluster001
LINC02008	628	Cluster001
LINC02062	118	Cluster001
LINC02081	176	Cluster001
LINC02100	233	Cluster001
LINC02229	440	Cluster001
LINC02296	233	Cluster001
LINC02328	233	Cluster001
LINC02422	536	Cluster001
LINC02474.1	171	Cluster001
LIPA	450	Cluster001
LIPG	477	Cluster001
LMBR1L	856	Cluster001
LMF1	64	Cluster001
LMO2.1	28	Cluster001
LOXL3	155	Cluster001
LOXL4	452	Cluster001
LPAR6.1	681	Cluster001
LPIN1	533	Cluster001
LPL	698	Cluster001
LPP	289	Cluster001
LPP.4	482	Cluster001
LRCH4	207	Cluster001
LRFN5	292	Cluster001
LRIG2	589	Cluster001
LRP1	515	Cluster001
LRP12	189	Cluster001
LRP12.1	261	Cluster001
LRRC27	541	Cluster001
LRRC8D	52	Cluster001
LRRK1	100	Cluster001
LRSAM1	308	Cluster001
LSP1	416	Cluster001
LSS	187	Cluster001
LTA4H	246	Cluster001
LTBR	142	Cluster001
LUC7L	419	Cluster001
LUCAT1	230	Cluster001
LY75-CD302	149	Cluster001
LY96	536	Cluster001
LYPLAL1	76	Cluster001
LYSMD4	445	Cluster001
LZTR1	699	Cluster001
LZTS2	393	Cluster001
LZTS2.2	788	Cluster001
MACF1	15	Cluster001
MACF1.1	772	Cluster001
MACROD1.1	121	Cluster001
MAF	353	Cluster001
MAF.1	480	Cluster001
MAGOH3P	119	Cluster001
MALAT1	446	Cluster001
MALAT1.1	771	Cluster001
MALAT1.5	212	Cluster001
MALAT1.6	284	Cluster001
MALAT1.7	139	Cluster001
MAML2.1	97	Cluster001
MAML2.2	217	Cluster001
MAML3	544	Cluster001
MAN1B1	201	Cluster001
MAN1C1	671	Cluster001
MAN2A2	339	Cluster001
MAN2B1.1	2	Cluster001
MAN2B2	177	Cluster001
MAN2C1	716	Cluster001
MANBA	803	Cluster001
MANEA-AS1	356	Cluster001
MAP1S	712	Cluster001
MAP2K1	151	Cluster001
MAP3K10	44	Cluster001
MAP3K5	393	Cluster001
MAP3K5.1	143	Cluster001
MAP3K5.2	535	Cluster001
MAP3K7CL	236	Cluster001
MAPK13	391	Cluster001
MAPK8IP3	751	Cluster001
MAPKAP1.1	383	Cluster001
MAPKBP1	647	Cluster001
MAPRE2.1	412	Cluster001
MARCH1.1	233	Cluster001
MARCKSL1	19	Cluster001
MARS	534	Cluster001
MARS.1	272	Cluster001
MARVELD1	7	Cluster001
MAST4	659	Cluster001
MATK	224	Cluster001
MAZ	196	Cluster001
MBD3	123	Cluster001
MBD5	116	Cluster001
MBP.3	64	Cluster001
MCM3AP.1	52	Cluster001
MCPH1-AS1	340	Cluster001
MCUB	471	Cluster001
MED15	26	Cluster001
MED31	331	Cluster001
MEF2A	484	Cluster001
MEF2A.1	620	Cluster001
MEGF6	601	Cluster001
MEI1	184	Cluster001
MELTF	368	Cluster001
MERTK	872	Cluster001
MESD	100	Cluster001
Metazoa_SRP.1	158	Cluster001
METTL17	466	Cluster001
METTL22	805	Cluster001
METTL7A	518	Cluster001
METTL7A.1	313	Cluster001
METTL9	227	Cluster001
MFN1	60	Cluster001
MFSD11.1	514	Cluster001
MFSD12	291	Cluster001
MFSD13A	244	Cluster001
MFSD14A	377	Cluster001
MFSD4B	346	Cluster001
MFSD7	512	Cluster001
MGAT5	255	Cluster001
MGLL	408	Cluster001
MHENCR	439	Cluster001
MICAL2	339	Cluster001
MICAL3	261	Cluster001
MICALL1	369	Cluster001
MID1IP1	687	Cluster001
MID1IP1.2	569	Cluster001
MILR1.1	684	Cluster001
MINCR	575	Cluster001
MINDY1	37	Cluster001
MINDY2	166	Cluster001
MINDY3	156	Cluster001
MINPP1	299	Cluster001
MIR155HG	715	Cluster001
MIR193A	521	Cluster001
MIR3922	815	Cluster001
MIR4435-2HG	539	Cluster001
MIR4787	723	Cluster001
MIR6737	784	Cluster001
MIRLET7BHG.4	95	Cluster001
MLEC.1	319	Cluster001
MLX	3	Cluster001
MLXIPL.1	189	Cluster001
MLXIPL.2	776	Cluster001
MLYCD	100	Cluster001
MMP1	254	Cluster001
MMP14	180	Cluster001
MMP17	143	Cluster001
MMP19	290	Cluster001
MMP7	672	Cluster001
MMP9	623	Cluster001
MMP9.1	134	Cluster001
MMS19	168	Cluster001
MOB3A	47	Cluster001
MOB3A.1	194	Cluster001
MON2	659	Cluster001
MORC2	338	Cluster001
MOSPD1	50	Cluster001
MOV10	757	Cluster001
MOV10.1	326	Cluster001
MOV10.2	238	Cluster001
MPI	667	Cluster001
MPV17	5	Cluster001
MPZL1.1	558	Cluster001
MR1.1	207	Cluster001
MREG	265	Cluster001
MRNIP.1	505	Cluster001
MROH1	419	Cluster001
MRPS31P2	103	Cluster001
MRPS33P2	581	Cluster001
MSMO1	275	Cluster001
MSR1.1	781	Cluster001
MST1	423	Cluster001
MST1P2	668	Cluster001
MTERF1	632	Cluster001
MTFR1L	184	Cluster001
MTHFD2L.1	102	Cluster001
MTHFSD	59	Cluster001
MTMR12	179	Cluster001
MTMR3	361	Cluster001
MTRF1	744	Cluster001
MTSS1.1	367	Cluster001
MTUS1.1	455	Cluster001
MUM1	304	Cluster001
MVD	555	Cluster001
MVP	128	Cluster001
MXD1	263	Cluster001
MYD88	192	Cluster001
MYEOV	344	Cluster001
MYL5	730	Cluster001
MYLK	599	Cluster001
MYO18A.3	798	Cluster001
MYO1B	60	Cluster001
MYO1E.1	388	Cluster001
MYO1E.2	423	Cluster001
MYO1F	68	Cluster001
MYO5A	138	Cluster001
MYO6	819	Cluster001
MYO9B	786	Cluster001
MYOF	737	Cluster001
MYSM1	676	Cluster001
N4BP1	244	Cluster001
N4BP2L2	381	Cluster001
NAA25	277	Cluster001
NABP1	749	Cluster001
NADK.1	470	Cluster001
NAGK	773	Cluster001
NAGLU	626	Cluster001
NAGPA	94	Cluster001
NAPB	140	Cluster001
NAT9	182	Cluster001
NAXD	368	Cluster001
NBEAL1	736	Cluster001
NBPF1	90	Cluster001
NBR1	324	Cluster001
NCAPG2.1	744	Cluster001
NCEH1	134	Cluster001
NCK1	167	Cluster001
NCK1.1	353	Cluster001
NCK1-AS1	665	Cluster001
NCKAP1	711	Cluster001
NCOA1	255	Cluster001
NCOA6	45	Cluster001
NCOA7.2	5	Cluster001
NDRG3	58	Cluster001
NDST1	580	Cluster001
NDST1.1	417	Cluster001
NDST2	41	Cluster001
NDST2.1	415	Cluster001
NDUFAF7	754	Cluster001
NEAT1	425	Cluster001
NECAP2	69	Cluster001
NEK6.2	250	Cluster001
NEK6.5	135	Cluster001
NFATC2	219	Cluster001
NFE2L1.1	552	Cluster001
NFXL1	47	Cluster001
NFYC	677	Cluster001
NFYC.1	341	Cluster001
NHLRC3	233	Cluster001
NICN1	414	Cluster001
NINJ1	655	Cluster001
NINL	120	Cluster001
NISCH	530	Cluster001
NKTR	552	Cluster001
NLK	133	Cluster001
NLRC4	462	Cluster001
NLRC5	721	Cluster001
NMRK1	650	Cluster001
NOS1AP	3	Cluster001
NOTCH1.1	623	Cluster001
NOXA1	242	Cluster001
NPC2	672	Cluster001
NPEPL1	269	Cluster001
NPL	822	Cluster001
NPTXR	245	Cluster001
NQO1	152	Cluster001
NR1H3	754	Cluster001
NRBP2	191	Cluster001
NRGN	730	Cluster001
NRIP1.2	230	Cluster001
NRP1	710	Cluster001
NRP1.1	250	Cluster001
NRP1.2	434	Cluster001
NRSN1	261	Cluster001
NRSN2-AS1.1	686	Cluster001
NSUN6.1	676	Cluster001
NT5C2.1	33	Cluster001
NT5DC2.1	432	Cluster001
NTMT1	23	Cluster001
NTSR1	110	Cluster001
NUCB1	81	Cluster001
NUDT13	472	Cluster001
NUDT5	237	Cluster001
NUDT5.1	142	Cluster001
OAS3	112	Cluster001
OAZ1.2	180	Cluster001
OAZ2	51	Cluster001
OC90.2	205	Cluster001
OGFOD2	119	Cluster001
OGT	575	Cluster001
OGT.1	580	Cluster001
OLR1	130	Cluster001
OPLAH	510	Cluster001
ORAOV1	535	Cluster001
ORMDL1	614	Cluster001
OSBPL3	777	Cluster001
OSTM1	166	Cluster001
OTUD4	84	Cluster001
OTUD6B	708	Cluster001
OTULIN	525	Cluster001
OXLD1	30	Cluster001
P2RX1	336	Cluster001
P2RX4	546	Cluster001
P2RX7	233	Cluster001
P2RY11.1	541	Cluster001
P2RY12	233	Cluster001
PACSIN2.1	797	Cluster001
PACSIN2.3	181	Cluster001
PALLD	850	Cluster001
PAM.1	338	Cluster001
PAPLN	580	Cluster001
PAPLN.1	729	Cluster001
PARM1	43	Cluster001
PARP10	346	Cluster001
PARP12	608	Cluster001
PARP15	592	Cluster001
PARP16	185	Cluster001
PC.1	682	Cluster001
PCBP1-AS1	505	Cluster001
PCDH11X	7	Cluster001
PCED1A	639	Cluster001
PCM1	451	Cluster001
PCM1.1	258	Cluster001
PCM1.2	399	Cluster001
PCNX4	81	Cluster001
PCOLCE2	475	Cluster001
PCSK6	373	Cluster001
PDE1B	327	Cluster001
PDGFA	392	Cluster001
PDK2	125	Cluster001
PDLIM2	125	Cluster001
PDLIM2.1	537	Cluster001
PDLIM5	71	Cluster001
PDLIM7	194	Cluster001
PDPN	47	Cluster001
PDSS2.1	331	Cluster001
PDXK	118	Cluster001
PELO	471	Cluster001
PEPD	243	Cluster001
PEX1	436	Cluster001
PEX7	91	Cluster001
PFDN5	54	Cluster001
PGAM1P13	346	Cluster001
PGBD4.1	105	Cluster001
PGM3	8	Cluster001
PGS1	654	Cluster001
PHC3.1	584	Cluster001
PHF14	25	Cluster001
PHF20	690	Cluster001
PHF21A	88	Cluster001
PHLDA1.2	158	Cluster001
PHLDA1.3	311	Cluster001
PIAS1	148	Cluster001
PIBF1	531	Cluster001
PICALM	763	Cluster001
PICART1	233	Cluster001
PICK1	572	Cluster001
PIDD1.1	115	Cluster001
PIEZO1	216	Cluster001
PIF1	487	Cluster001
PIGL	4	Cluster001
PIGO	11	Cluster001
PIGQ	190	Cluster001
PIGR	233	Cluster001
PIK3C2B	229	Cluster001
PIK3R5	428	Cluster001
PILRA	197	Cluster001
PIM1	481	Cluster001
PIM1.1	171	Cluster001
PINK1	378	Cluster001
PINLYP	456	Cluster001
PINLYP.1	256	Cluster001
PINLYP.4	381	Cluster001
PISD.2	442	Cluster001
PKDCC	3	Cluster001
PLA2G15	704	Cluster001
PLA2G2C	468	Cluster001
PLA2G4C	700	Cluster001
PLBD2	368	Cluster001
PLBD2.2	868	Cluster001
PLCB3	279	Cluster001
PLD2	395	Cluster001
PLD3	401	Cluster001
PLEC.1	165	Cluster001
PLEKHA2	115	Cluster001
PLEKHA2.1	180	Cluster001
PLEKHA8	704	Cluster001
PLEKHB2	36	Cluster001
PLEKHO1	326	Cluster001
PLEKHO1.1	537	Cluster001
PLK3	290	Cluster001
PLPP7	22	Cluster001
PLXDC2	104	Cluster001
PLXDC2.1	492	Cluster001
PLXDC2.2	548	Cluster001
PLXNA3	748	Cluster001
PLXNB2	92	Cluster001
PLXNB2.1	251	Cluster001
PLXNC1.1	55	Cluster001
PLXNC1.4	642	Cluster001
PMFBP1	639	Cluster001
PNISR.1	285	Cluster001
PNKD.1	813	Cluster001
PNKP.1	39	Cluster001
PNOC	561	Cluster001
PNPLA3	722	Cluster001
PNPLA6	511	Cluster001
PNPO.1	357	Cluster001
PODXL	660	Cluster001
POFUT2	74	Cluster001
POLL	620	Cluster001
POLM	512	Cluster001
POR	400	Cluster001
PPARG.2	215	Cluster001
PPARGC1B	176	Cluster001
PPCDC	748	Cluster001
PPFIBP1	255	Cluster001
PPM1F	487	Cluster001
PPM1H	439	Cluster001
PPM1H.1	714	Cluster001
PPP1R14B.1	105	Cluster001
PPP1R16A	27	Cluster001
PPP1R37	184	Cluster001
PPT1	29	Cluster001
PRAG1.1	327	Cluster001
PRDM4	190	Cluster001
PRKAR1B	204	Cluster001
PRKN	136	Cluster001
PRMT2	33	Cluster001
PRNP	22	Cluster001
PRPF39	702	Cluster001
PRR5L	476	Cluster001
PRRT3	162	Cluster001
PRSS8	175	Cluster001
PSAP.1	51	Cluster001
PSAP.4	39	Cluster001
PSAP.6	352	Cluster001
PSD3.2	425	Cluster001
PSD4	186	Cluster001
PSEN2	494	Cluster001
PSEN2.1	233	Cluster001
PSMG3-AS1	860	Cluster001
PSTPIP1	538	Cluster001
PSTPIP1.1	781	Cluster001
PTCD2	98	Cluster001
PTDSS2	418	Cluster001
PTGDS	812	Cluster001
PTGR2	283	Cluster001
PTGS1.1	431	Cluster001
PTK2	756	Cluster001
PTK2B.1	96	Cluster001
PTPA.2	389	Cluster001
PTPA.3	343	Cluster001
PTPN18	133	Cluster001
PTPN18.2	650	Cluster001
PTPN6	183	Cluster001
PTPRE	437	Cluster001
PTPRG	799	Cluster001
PTPRJ	782	Cluster001
PTPRO	289	Cluster001
PUS10	63	Cluster001
PVR	63	Cluster001
PXN	296	Cluster001
QKI.1	339	Cluster001
R3HDM2	474	Cluster001
RAB11FIP4	110	Cluster001
RAB13	276	Cluster001
RAB31	167	Cluster001
RAB43	7	Cluster001
RAB6A	29	Cluster001
RABL2A	197	Cluster001
RABL2B	544	Cluster001
RAC2.5	264	Cluster001
RAD1.1	146	Cluster001
RAI14	256	Cluster001
RALGAPA1	37	Cluster001
RAMP1	447	Cluster001
RAMP1.1	741	Cluster001
RANBP10	35	Cluster001
RAP1A	138	Cluster001
RAP1GDS1	420	Cluster001
RAP2B	21	Cluster001
RAPGEF1.3	18	Cluster001
RAPGEF1.4	137	Cluster001
RAPH1	612	Cluster001
RAPH1.1	93	Cluster001
RARG	359	Cluster001
RARG.1	224	Cluster001
RASA1.1	426	Cluster001
RASA1.2	371	Cluster001
RASA1.3	805	Cluster001
RASA2	298	Cluster001
RASA4CP	568	Cluster001
RASGRP3	788	Cluster001
RASSF5.2	97	Cluster001
RB1.2	233	Cluster001
RB1.3	373	Cluster001
RBM12B.1	187	Cluster001
RBM47.1	93	Cluster001
RBM47.2	418	Cluster001
RBM5	91	Cluster001
RBPJ	93	Cluster001
RCAN1	500	Cluster001
RCBTB2	300	Cluster001
RCBTB2.2	867	Cluster001
RCBTB2.3	413	Cluster001
RDH11	436	Cluster001
RECK	316	Cluster001
RECQL	387	Cluster001
REEP5	86	Cluster001
RELL2	223	Cluster001
RELT	50	Cluster001
RENBP	202	Cluster001
RETSAT	772	Cluster001
RFNG	560	Cluster001
RFPL4AP7	212	Cluster001
RFTN1.1	454	Cluster001
RFX8	165	Cluster001
RFX8.1	374	Cluster001
RGCC.1	361	Cluster001
RGS3	70	Cluster001
RGS4	560	Cluster001
RHBDD1	366	Cluster001
RHBDD2	509	Cluster001
RHBDD3	230	Cluster001
RHBDF1	146	Cluster001
RHBDF2.2	616	Cluster001
RHOC	750	Cluster001
RHOT1	67	Cluster001
RIC1	159	Cluster001
RICTOR.1	474	Cluster001
RIMS3	416	Cluster001
RIN2.1	90	Cluster001
RIN3	550	Cluster001
RIPK3	388	Cluster001
RN7SL499P	314	Cluster001
RNA5SP283	186	Cluster001
RNA5SP41	520	Cluster001
RNASEL	274	Cluster001
RNF123	68	Cluster001
RNF13	274	Cluster001
RNF13.1	691	Cluster001
RNF130	228	Cluster001
RNF135	651	Cluster001
RNF135.1	728	Cluster001
RNF145	110	Cluster001
RNF149	495	Cluster001
RNF166	382	Cluster001
RNF168	58	Cluster001
RNF19A	102	Cluster001
RNF213	719	Cluster001
RNPC3	29	Cluster001
RNPC3.1	640	Cluster001
RNU6-194P	196	Cluster001
RNU6-376P	233	Cluster001
RNU6-703P	617	Cluster001
RNU6-704P	500	Cluster001
RNU6-925P	602	Cluster001
RNU6-968P	556	Cluster001
ROCK2.1	4	Cluster001
RPEP4	425	Cluster001
RPL17P10	98	Cluster001
RPL32P3	490	Cluster001
RPN1	181	Cluster001
RPS29P32	19	Cluster001
RPS6KA2	294	Cluster001
RPS6KB1	3	Cluster001
RPS6KC1	491	Cluster001
RRAGB	394	Cluster001
RRAS	332	Cluster001
RSPH3.1	251	Cluster001
RSRC1.5	8	Cluster001
RTCA-AS1	481	Cluster001
RUBCN	38	Cluster001
RUBCNL	143	Cluster001
RUFY2	290	Cluster001
RUNDC1	345	Cluster001
RUNX2.2	3	Cluster001
RYK	359	Cluster001
S100A16.1	426	Cluster001
S100A16.2	182	Cluster001
S100A6	29	Cluster001
SAMD4A	549	Cluster001
SAMD4A.1	555	Cluster001
SAMD8	234	Cluster001
SAMHD1	233	Cluster001
SARAF	206	Cluster001
SASH1	198	Cluster001
SASH3	478	Cluster001
SAT1	177	Cluster001
SAYSD1	476	Cluster001
SBF2	600	Cluster001
SC5D	39	Cluster001
SCAND2P	653	Cluster001
SCARNA7.1	258	Cluster001
SCD	462	Cluster001
SCFD2	114	Cluster001
SCIN	6	Cluster001
SCPEP1	567	Cluster001
SCRN2	521	Cluster001
SCYL3	99	Cluster001
SDC2	250	Cluster001
SDC3	446	Cluster001
SEC14L2	551	Cluster001
SEC23A	235	Cluster001
SEC31A	56	Cluster001
SEC61A1	23	Cluster001
SELENON	723	Cluster001
SELENOO	434	Cluster001
SEMA4B	465	Cluster001
SEMA7A	267	Cluster001
SENP6.2	83	Cluster001
SEPT7P2	299	Cluster001
SEPT9	112	Cluster001
SEPT9.5	306	Cluster001
SERGEF	114	Cluster001
SERPINE2	333	Cluster001
SERPINI1	99	Cluster001
SESN1.1	599	Cluster001
SESN1.2	177	Cluster001
SESN2	242	Cluster001
SETD2	43	Cluster001
SETD6	216	Cluster001
SETD7	190	Cluster001
SFT2D2	638	Cluster001
SFXN3.3	214	Cluster001
SFXN5	99	Cluster001
SGPL1	392	Cluster001
SGSH	796	Cluster001
SH3BGRL.1	596	Cluster001
SH3BGRL3.4	196	Cluster001
SH3BP2	521	Cluster001
SH3BP2.1	129	Cluster001
SH3PXD2A.1	545	Cluster001
SH3PXD2B	98	Cluster001
SH3TC1	644	Cluster001
SHANK3	75	Cluster001
SHARPIN.2	13	Cluster001
SHB	94	Cluster001
SHISA4	558	Cluster001
SHISA4.1	408	Cluster001
SHMT2.1	99	Cluster001
SHPRH.2	311	Cluster001
SHROOM1	552	Cluster001
SHTN1	45	Cluster001
SIAE	544	Cluster001
SIGLEC1	55	Cluster001
SIGLEC15	568	Cluster001
SIL1	265	Cluster001
SIPA1L3	594	Cluster001
SIRPA.1	219	Cluster001
SIRT6	246	Cluster001
SLA	209	Cluster001
SLAMF6	594	Cluster001
SLAMF7	115	Cluster001
SLAMF8	799	Cluster001
SLC10A7	4	Cluster001
SLC11A1	323	Cluster001
SLC11A1.1	777	Cluster001
SLC11A1.2	107	Cluster001
SLC11A2	528	Cluster001
SLC11A2.1	674	Cluster001
SLC12A5-AS1	171	Cluster001
SLC16A1	85	Cluster001
SLC16A1-AS1	433	Cluster001
SLC17A7	296	Cluster001
SLC17A9	248	Cluster001
SLC17A9.1	825	Cluster001
SLC1A3	255	Cluster001
SLC20A1	223	Cluster001
SLC20A1.1	240	Cluster001
SLC20A1.2	73	Cluster001
SLC20A2.3	2	Cluster001
SLC22A5	88	Cluster001
SLC23A2	261	Cluster001
SLC25A12	233	Cluster001
SLC25A16	169	Cluster001
SLC25A20	187	Cluster001
SLC25A29	612	Cluster001
SLC25A51	370	Cluster001
SLC26A11	207	Cluster001
SLC26A6	244	Cluster001
SLC27A1	521	Cluster001
SLC2A13	27	Cluster001
SLC30A3	328	Cluster001
SLC31A1	196	Cluster001
SLC31A1.1	203	Cluster001
SLC31A2	327	Cluster001
SLC33A1	497	Cluster001
SLC35A1	30	Cluster001
SLC35B4	12	Cluster001
SLC35D2	170	Cluster001
SLC35F6	248	Cluster001
SLC36A1	376	Cluster001
SLC37A2	304	Cluster001
SLC37A3	357	Cluster001
SLC37A4	251	Cluster001
SLC38A7	263	Cluster001
SLC39A1	589	Cluster001
SLC39A11	194	Cluster001
SLC39A13	653	Cluster001
SLC43A3.3	116	Cluster001
SLC44A2	437	Cluster001
SLC44A5	640	Cluster001
SLC4A7	104	Cluster001
SLC4A8	653	Cluster001
SLC7A10.1	358	Cluster001
SLC7A5	172	Cluster001
SLC7A5P1	714	Cluster001
SLC7A6	424	Cluster001
SLC7A7	651	Cluster001
SLC7A7.1	136	Cluster001
SLC7A8	725	Cluster001
SLC9A7	489	Cluster001
SLC9A7P1	283	Cluster001
SLC9A9	612	Cluster001
SLCO2B1	677	Cluster001
SLCO2B1.1	819	Cluster001
SLCO4A1	244	Cluster001
SLFN12	440	Cluster001
SMAD5	79	Cluster001
SMC5.1	233	Cluster001
SMCO4	180	Cluster001
SMG1P3.2	759	Cluster001
SMIM4	312	Cluster001
SMIM7	6	Cluster001
SMPD1	339	Cluster001
SMPDL3A	419	Cluster001
SMYD3.2	214	Cluster001
SNAI3-AS1	805	Cluster001
SNAPC3	630	Cluster001
SNAPC4	149	Cluster001
SNCB	29	Cluster001
SNHG12	527	Cluster001
SNHG3	208	Cluster001
SNORD64	827	Cluster001
SNRNP70	225	Cluster001
SNTB1	637	Cluster001
SNX1	77	Cluster001
SNX13.1	533	Cluster001
SNX19	633	Cluster001
SNX24.1	411	Cluster001
SNX29	704	Cluster001
SNX33	233	Cluster001
SNX9	192	Cluster001
SORT1	652	Cluster001
SOS1	408	Cluster001
SOX4	685	Cluster001
SP1.1	247	Cluster001
SP140L	378	Cluster001
SPATA20	751	Cluster001
SPATA5L1	132	Cluster001
SPG11	689	Cluster001
SPG21	499	Cluster001
SPG21.1	290	Cluster001
SPG7	577	Cluster001
SPINT1	370	Cluster001
SPINT1.1	564	Cluster001
SPNS1	454	Cluster001
SPOCD1	477	Cluster001
SPOCD1.1	364	Cluster001
SPOCK1	799	Cluster001
SPP1	750	Cluster001
SPPL2A	113	Cluster001
SPRY2	132	Cluster001
SPRY4	196	Cluster001
SPRYD3	281	Cluster001
SRD5A1	640	Cluster001
SREBF1.1	562	Cluster001
SRPX2	118	Cluster001
SRSF11.1	352	Cluster001
SS18L1	205	Cluster001
SSBP3.1	66	Cluster001
SSH1	276	Cluster001
ST3GAL5	341	Cluster001
ST6GAL1	184	Cluster001
ST6GALNAC4	374	Cluster001
ST7L	806	Cluster001
STARD13	196	Cluster001
STAT2.1	435	Cluster001
STIM2	453	Cluster001
STIP1	89	Cluster001
STK10.2	444	Cluster001
STK36	233	Cluster001
STK4	458	Cluster001
STRIP1	665	Cluster001
STX10	457	Cluster001
STX16	768	Cluster001
STX1A	281	Cluster001
STX2	622	Cluster001
STX7.1	795	Cluster001
STXBP1	274	Cluster001
STXBP5-AS1	653	Cluster001
SUCNR1	390	Cluster001
SUGP2	120	Cluster001
SUMF1	736	Cluster001
SUMO1P1	102	Cluster001
SUN1	653	Cluster001
SURF1	488	Cluster001
SUSD6	673	Cluster001
SYNE1	839	Cluster001
SYNJ2	158	Cluster001
SYNJ2BP-COX16	444	Cluster001
SYS1.1	16	Cluster001
SYT11	340	Cluster001
SYT3	215	Cluster001
SYTL3	378	Cluster001
SZT2	591	Cluster001
TAB2.1	480	Cluster001
TACC1.2	351	Cluster001
TACC2	590	Cluster001
TADA2B	227	Cluster001
TAF1C	475	Cluster001
TANC1	543	Cluster001
TANK	567	Cluster001
TAPT1-AS1	13	Cluster001
TBC1D12	644	Cluster001
TBC1D14	23	Cluster001
TBC1D19	64	Cluster001
TBC1D25	64	Cluster001
TBC1D4	544	Cluster001
TBC1D8	223	Cluster001
TBC1D9	518	Cluster001
TBC1D9B	389	Cluster001
TBK1	283	Cluster001
TBKBP1.1	204	Cluster001
TBL2	459	Cluster001
TBRG1	694	Cluster001
TBXA2R	119	Cluster001
TBXAS1	368	Cluster001
TCF7L2	74	Cluster001
TCIRG1	315	Cluster001
TCTA.2	373	Cluster001
TCTEX1D1.1	800	Cluster001
TCTN1	297	Cluster001
TEAD1	131	Cluster001
TECPR1	747	Cluster001
TECPR2	65	Cluster001
TEF	94	Cluster001
TEFM	779	Cluster001
TEP1	404	Cluster001
TEPSIN	691	Cluster001
TET2	386	Cluster001
TEX264.3	8	Cluster001
TFPI	660	Cluster001
TFPI2	127	Cluster001
TGDS	192	Cluster001
TGM2	353	Cluster001
TGOLN2	261	Cluster001
THADA	22	Cluster001
THBD	93	Cluster001
THBS3	572	Cluster001
THEM4	8	Cluster001
THEMIS2	429	Cluster001
THTPA	502	Cluster001
TIGD1	311	Cluster001
TIMM23B	100	Cluster001
TIMP1	362	Cluster001
TLDC1	337	Cluster001
TLN1	532	Cluster001
TLR1	489	Cluster001
TLR1.1	90	Cluster001
TM2D2	7	Cluster001
TM4SF19	580	Cluster001
TM6SF1	686	Cluster001
TM7SF2	387	Cluster001
TM9SF4	514	Cluster001
TMA16	126	Cluster001
TMC6	545	Cluster001
TMC6.1	148	Cluster001
TMCO6	445	Cluster001
TMED4	417	Cluster001
TMED7	8	Cluster001
TMEM106A	832	Cluster001
TMEM127.1	533	Cluster001
TMEM129	67	Cluster001
TMEM135	224	Cluster001
TMEM140	409	Cluster001
TMEM147-AS1	69	Cluster001
TMEM158	219	Cluster001
TMEM161B-AS1	504	Cluster001
TMEM164.1	116	Cluster001
TMEM165.1	534	Cluster001
TMEM165.2	38	Cluster001
TMEM176B.2	137	Cluster001
TMEM184B	579	Cluster001
TMEM19.1	233	Cluster001
TMEM198B	346	Cluster001
TMEM2.1	35	Cluster001
TMEM206	35	Cluster001
TMEM219	700	Cluster001
TMEM229B	7	Cluster001
TMEM234	785	Cluster001
TMEM243	279	Cluster001
TMEM243.1	602	Cluster001
TMEM259	330	Cluster001
TMEM267	114	Cluster001
TMEM33	83	Cluster001
TMEM44	241	Cluster001
TMEM51	433	Cluster001
TMEM51.1	369	Cluster001
TMEM55A	360	Cluster001
TMEM59	1	Cluster001
TMEM63A	865	Cluster001
TMEM63B	145	Cluster001
TMEM65	492	Cluster001
TMEM72-AS1	515	Cluster001
TMEM79	170	Cluster001
TMEM80	645	Cluster001
TMEM86A	354	Cluster001
TMEM87B	602	Cluster001
TMEM91.4	39	Cluster001
TMEM94	281	Cluster001
TMLHE	483	Cluster001
TMSB10	423	Cluster001
TMUB2.1	571	Cluster001
TNFAIP8.1	182	Cluster001
TNFRSF10B	118	Cluster001
TNFRSF10D	497	Cluster001
TNFRSF1B	577	Cluster001
TNFRSF9	333	Cluster001
TNFRSF9.1	469	Cluster001
TNRC6B	314	Cluster001
TNS1	515	Cluster001
TNS1.1	511	Cluster001
TNS1.2	564	Cluster001
TNS3.2	290	Cluster001
TNS3.4	504	Cluster001
TNS3.7	242	Cluster001
TOGARAM1	635	Cluster001
TOM1	598	Cluster001
TOR1B	36	Cluster001
TP53	124	Cluster001
TP53I13	24	Cluster001
TPCN2	811	Cluster001
TPD52L2	399	Cluster001
TPD52L2.1	387	Cluster001
TPK1	217	Cluster001
TPM2	175	Cluster001
TPM2.1	184	Cluster001
TPM2.2	266	Cluster001
TPM4.1	857	Cluster001
TPP1	25	Cluster001
TPP1.1	196	Cluster001
TPRA1.1	420	Cluster001
TPRG1.1	670	Cluster001
TPRG1.3	251	Cluster001
TPSD1	246	Cluster001
TPST1	400	Cluster001
TRAF3IP3	220	Cluster001
TRAJ23	334	Cluster001
TRAK2	399	Cluster001
TRANK1	698	Cluster001
TRANK1.1	110	Cluster001
TRAPPC9	294	Cluster001
TRDN	233	Cluster001
TREM2.1	532	Cluster001
TREML2	325	Cluster001
TRIM2.1	335	Cluster001
TRIM24	222	Cluster001
TRIM35	63	Cluster001
TRIM4	1	Cluster001
TRIM47	183	Cluster001
TRIM54	627	Cluster001
TRIO	471	Cluster001
TRIP10.1	381	Cluster001
TRIT1	752	Cluster001
TRMT44	222	Cluster001
TRMT5.2	486	Cluster001
TRMU	759	Cluster001
TRPC4AP	659	Cluster001
[truncated: 8,170 more rows]

## Sheet: Supplementary Table S2
Network analysis of Cluster002 (cell cycle/proliferation genes)
References cited in this table
Giotti et al 2018		PMID:30452682
Whitfield et al 2002		PMID:12058064
Bar-Joseph et al 2008		PMID:18195366
Peña-Diaz et al 2013		PMID:23325852
Grant et al 2013		PMID:24109597
Dominguez 2016		PMID:27364684
Name	In Giotti et al 2018	Phase_NHDF	Phase_MEF	Whitfield et al 2002	Bar-Joseph et al 2008	Peña-Diaz et al 2013	Grant et al 2013	Dominguez et al 2016	MCL_1.7_6
AAMDC	#N/A	0	0	0	0	0	0	0	Subcluster001
ABHD14A-ACY1	#N/A	0	0	0	0	0	0	0	Subcluster001
AC000081.1	#N/A	0	0	0	0	0	0	0	Subcluster001
AC002464.1	#N/A	0	0	0	0	0	0	0	Subcluster001
AC020915.6	#N/A	0	0	0	0	0	0	0	Subcluster001
AC093503.2	#N/A	0	0	0	0	0	0	0	Subcluster001
AC098649.1	#N/A	0	0	0	0	0	0	0	Subcluster001
AC104232.1	#N/A	0	0	0	0	0	0	0	Subcluster001
AC104232.1.1	#N/A	0	0	0	0	0	0	0	Subcluster001
ACAD9	#N/A	0	0	0	0	0	0	0	Subcluster001
ACD	#N/A	S	G2M	G1/S	0	0	0	G1-S	Subcluster001
ACKR2	#N/A	0	0	0	0	0	0	0	Subcluster001
ACOT4	#N/A	0	0	0	0	0	0	0	Subcluster001
ADD2	#N/A	0	0	0	0	0	0	0	Subcluster001
ADGRA3	#N/A	0	0	0	0	0	0	0	Subcluster001
AFF3	#N/A	0	0	0	0	0	0	0	Subcluster001
AGBL5	#N/A	0	0	0	0	0	0	0	Subcluster001
AGPAT2	#N/A	0	0	0	0	0	0	0	Subcluster001
AIG1.1	#N/A	0	0	0	0	0	0	0	Subcluster001
AK2	#N/A	0	0	0	0	0	0	0	Subcluster001
AKAP2	#N/A	0	0	0	0	0	0	0	Subcluster001
AKR1C2	#N/A	0	0	0	0	0	0	0	Subcluster001
AKR7A2	#N/A	0	0	0	0	0	0	0	Subcluster001
AKT1.1	#N/A	0	0	0	0	0	0	0	Subcluster001
AL137005.1	#N/A	0	0	0	0	0	0	0	Subcluster001
AL355922.1	#N/A	0	0	0	0	0	0	0	Subcluster001
AMIGO3	#N/A	0	0	0	0	0	0	0	Subcluster001
ANAPC5	#N/A	0	0	0	0	0	0	0	Subcluster001
ANKLE1	#N/A	0	0	0	0	0	0	0	Subcluster001
ANXA6	#N/A	0	0	0	0	0	0	0	Subcluster001
ANXA6.2	#N/A	0	0	0	0	0	0	0	Subcluster001
AOC1	#N/A	0	0	0	0	0	0	0	Subcluster001
AP000763.4	#N/A	0	0	0	0	0	0	0	Subcluster001
ARHGDIB.3	#N/A	0	0	0	0	0	0	0	Subcluster001
ASF1B	#N/A	S	S	S	G2/M	S	0	G1-S	Subcluster001
ATP5G1	#N/A	0	0	0	0	0	0	0	Subcluster001
ATP8B3.1	#N/A	0	0	0	0	0	0	0	Subcluster001
ATPAF1	#N/A	0	0	0	0	0	0	0	Subcluster001
B4GALT2	#N/A	0	0	0	0	0	0	0	Subcluster001
BAG2	#N/A	0	0	0	0	0	0	0	Subcluster001
BHLHE22.1	#N/A	0	0	0	0	0	0	0	Subcluster001
BIK	#N/A	0	0	0	0	0	0	0	Subcluster001
BLM	#N/A	S	S	0	G1/S	G1/S	0	0	Subcluster001
BLVRA	#N/A	0	0	0	0	0	0	0	Subcluster001
BMP8B	#N/A	0	0	0	0	0	0	0	Subcluster001
BRD3	#N/A	0	0	0	0	0	0	0	Subcluster001
BRI3BP	#N/A	S	G2M	0	0	0	S	0	Subcluster001
C15orf61	#N/A	0	0	0	0	0	0	0	Subcluster001
C19orf48	#N/A	S	S	0	0	0	0	0	Subcluster001
C20orf27	#N/A	0	0	0	0	0	0	0	Subcluster001
C5orf63	#N/A	0	0	0	0	0	0	0	Subcluster001
C8orf33	#N/A	0	0	0	0	0	0	0	Subcluster001
CA3	#N/A	0	0	0	0	0	0	0	Subcluster001
CAMK1D	#N/A	0	0	0	0	0	0	0	Subcluster001
CAT	#N/A	0	0	0	0	0	0	0	Subcluster001
CBX1	#N/A	G2M	S	0	0	0	0	G2-M	Subcluster001
CBX3.1	#N/A	0	0	0	0	0	0	0	Subcluster001
CCDC189	#N/A	0	0	0	0	0	0	0	Subcluster001
CCDC26	#N/A	0	0	0	0	0	0	0	Subcluster001
CCDC34	#N/A	G2M	G2M	0	0	0	0	0	Subcluster001
CCDC85C.3	#N/A	0	0	0	0	0	0	0	Subcluster001
CCL28	#N/A	0	0	0	0	0	0	0	Subcluster001
CCNE1	#N/A	S	S	G1/S	G1/S	G1/S	G1/S	G1-S	Subcluster001
CCNE2	#N/A	S	S	G1/S	G1/S	G1/S	G1/S	G1-S	Subcluster001
CCP110.1	#N/A	0	0	0	0	0	0	0	Subcluster001
CD244	#N/A	0	0	0	0	0	0	0	Subcluster001
CD320	#N/A	0	0	0	0	0	0	0	Subcluster001
CD38	#N/A	0	0	0	0	0	0	0	Subcluster001
CDA	#N/A	0	0	0	0	0	0	0	Subcluster001
CDCA5	#N/A	S	S	0	0	0	0	0	Subcluster001
CDCA7	#N/A	S	S	G1/S	0	G1/S	0	G2-M	Subcluster001
CDK2	#N/A	S	S	0	G2/M	G1/S	0	0	Subcluster001
CDT1	#N/A	S	S	0	0	G1/S	G1/S	G1-S	Subcluster001
CENPX	#N/A	G2M	S	0	0	0	0	0	Subcluster001
CERCAM	#N/A	0	0	0	0	0	0	0	Subcluster001
CFAP20	#N/A	0	0	0	0	0	0	0	Subcluster001
CHAF1B	#N/A	S	S	G1/S	G1/S	G1/S	G1/S	0	Subcluster001
CHEK1	CHEK1	S	S	0	0	G1/S	G1/S	0	Subcluster001
CLCN7.1	#N/A	0	0	0	0	0	0	0	Subcluster001
CLU.1	#N/A	0	0	0	0	0	0	0	Subcluster001
CNFN	#N/A	0	0	0	0	0	0	0	Subcluster001
CNN2	#N/A	0	0	0	0	0	0	0	Subcluster001
CNPPD1	#N/A	0	0	0	0	0	0	0	Subcluster001
COL8A2	#N/A	0	0	0	0	0	0	0	Subcluster001
COL9A2.3	#N/A	0	0	0	0	0	0	0	Subcluster001
COPG2	#N/A	0	0	0	0	0	0	0	Subcluster001
CRELD2	#N/A	0	0	0	0	0	0	0	Subcluster001
CRIP1	#N/A	0	0	0	0	0	0	0	Subcluster001
CTBP2	#N/A	0	0	0	0	0	0	0	Subcluster001
CUEDC2	#N/A	0	0	0	0	0	0	0	Subcluster001
CUL1	#N/A	0	0	0	0	0	0	0	Subcluster001
CXCR2P1	#N/A	0	0	0	0	0	0	0	Subcluster001
DBR1	#N/A	0	0	0	0	0	0	0	Subcluster001
DCTPP1	#N/A	S	S	0	G1/S	0	0	0	Subcluster001
DCXR	#N/A	0	0	0	0	0	0	0	Subcluster001
DDAH1	#N/A	0	0	0	0	0	0	0	Subcluster001
DDX41.1	#N/A	0	0	0	0	0	0	0	Subcluster001
DENND1A	#N/A	0	0	0	0	0	0	0	Subcluster001
DGAT1	#N/A	0	0	0	0	0	0	0	Subcluster001
DGKG	#N/A	0	0	0	0	0	0	0	Subcluster001
DHRS9.2	#N/A	0	0	0	0	0	0	0	Subcluster001
DMAC1	#N/A	0	0	0	0	0	0	0	Subcluster001
DNA2	#N/A	S	S	S	G1/S	G1/S	0	G1-S	Subcluster001
DNAJC9	#N/A	0	0	0	0	0	0	0	Subcluster001
DSCC1	#N/A	S	S	G1/S	G1/S	G1/S	G1/S	0	Subcluster001
DTL	#N/A	S	S	G1/S	G1/S	G1/S	G1/S	G1-S	Subcluster001
DUSP9	#N/A	0	0	0	0	0	0	0	Subcluster001
DUT.1	#N/A	0	0	0	0	0	0	0	Subcluster001
DYNLL2	#N/A	0	0	0	0	0	0	0	Subcluster001
E2F1	#N/A	S	S	G1/S	G1/S	G1/S	S	G1-S	Subcluster001
E2F8	#N/A	G2M	S	S	G1/S	0	G1/S	0	Subcluster001
E2F8.1	#N/A	0	0	0	0	0	0	0	Subcluster001
ECE2	#N/A	0	0	0	0	0	0	0	Subcluster001
ECI1	#N/A	0	0	0	0	0	0	0	Subcluster001
EDC4	#N/A	0	0	0	0	0	0	0	Subcluster001
EGLN1.1	#N/A	0	0	0	0	0	0	0	Subcluster001
EHHADH	#N/A	0	0	0	0	0	0	0	Subcluster001
EIF4A3	#N/A	0	0	0	0	0	0	0	Subcluster001
ELF1	#N/A	0	0	0	0	0	0	0	Subcluster001
EPHX2	#N/A	0	0	0	0	0	0	0	Subcluster001
EPN1	#N/A	0	0	0	0	0	0	0	Subcluster001
ERCC6L	#N/A	S	S	0	G1/S	0	0	0	Subcluster001
ERP29	#N/A	0	0	0	0	0	0	0	Subcluster001
EXO1	#N/A	S	S	S	G1/S	G1/S	G1/S	G1-S	Subcluster001
EZR.1	#N/A	0	0	0	0	0	0	0	Subcluster001
F13A1	#N/A	0	0	0	0	0	0	0	Subcluster001
FAM102B	#N/A	0	0	0	0	0	0	0	Subcluster001
FAM105A	#N/A	0	0	0	0	0	0	0	Subcluster001
FAM98B	#N/A	0	0	0	0	0	0	0	Subcluster001
FBXO4	#N/A	0	0	0	0	0	0	0	Subcluster001
FCGR2A	#N/A	0	0	0	0	0	0	0	Subcluster001
FEN1.1	#N/A	0	0	0	0	0	0	0	Subcluster001
FES	#N/A	0	0	0	0	0	0	0	Subcluster001
FIGNL1.1	#N/A	0	0	0	0	0	0	0	Subcluster001
FLOT2	#N/A	0	0	0	0	0	0	0	Subcluster001
FNDC10	#N/A	0	0	0	0	0	0	0	Subcluster001
FOXP4-AS1	#N/A	0	0	0	0	0	0	0	Subcluster001
FRYL	#N/A	0	0	0	0	0	0	0	Subcluster001
GAMT	#N/A	0	0	0	0	0	0	0	Subcluster001
GCAT	#N/A	0	0	0	0	0	0	0	Subcluster001
GINS1	#N/A	S	S	0	G1/S	0	0	G1-S	Subcluster001
GINS2	#N/A	S	S	G1/S	G1/S	G1/S	0	0	Subcluster001
GINS3	#N/A	S	S	G1/S	G1/S	0	0	0	Subcluster001
GINS4	#N/A	S	S	0	0	0	0	0	Subcluster001
GLCCI1.1	#N/A	0	0	0	0	0	0	0	Subcluster001
GLUL	#N/A	0	0	0	0	0	0	0	Subcluster001
GNB5	#N/A	0	0	0	0	0	0	0	Subcluster001
GPA33	#N/A	0	0	0	0	0	0	0	Subcluster001
GRK2.1	#N/A	0	0	0	0	0	0	0	Subcluster001
GSTM1	#N/A	0	0	0	0	0	0	0	Subcluster001
GTF3C5.1	#N/A	0	0	0	0	0	0	0	Subcluster001
GTPBP3	#N/A	0	0	0	0	0	0	0	Subcluster001
GYS1.2	#N/A	0	0	0	0	0	0	0	Subcluster001
H1FX	#N/A	0	0	0	0	0	0	0	Subcluster001
H2AFY2	#N/A	0	0	0	0	0	0	0	Subcluster001
HAUS1	#N/A	S	G2M	0	0	0	0	0	Subcluster001
HCFC1	#N/A	0	0	0	0	0	0	0	Subcluster001
HIPK1	#N/A	0	0	0	0	0	0	0	Subcluster001
HIST3H2A	#N/A	0	0	0	0	0	0	0	Subcluster001
HIST3H2BB	#N/A	0	0	0	0	0	0	0	Subcluster001
HPF1	#N/A	0	0	0	0	0	0	0	Subcluster001
HSDL2	#N/A	0	0	0	0	0	0	0	Subcluster001
HSPE1	#N/A	0	0	0	0	0	0	0	Subcluster001
HYI	#N/A	0	0	0	0	0	0	0	Subcluster001
IFT122	#N/A	0	0	0	0	0	0	0	Subcluster001
IFT57	#N/A	0	0	0	0	0	0	0	Subcluster001
IGFBP4.1	#N/A	0	0	0	0	0	0	0	Subcluster001
IMPA2	#N/A	0	0	0	0	0	0	0	Subcluster001
IMPDH1	#N/A	0	0	0	0	0	0	0	Subcluster001
INTS7	#N/A	S	S	S	G1/S	0	G1/S	0	Subcluster001
IQCB1	#N/A	0	0	0	0	0	0	0	Subcluster001
IRAK3	#N/A	0	0	0	0	0	0	0	Subcluster001
IRF2BP2.3	#N/A	0	0	0	0	0	0	0	Subcluster001
IRF2BP2.4	#N/A	0	0	0	0	0	0	0	Subcluster001
IRF8.1	#N/A	0	0	0	0	0	0	0	Subcluster001
JPT2	#N/A	0	0	0	0	0	0	0	Subcluster001
KCNQ5	#N/A	S	S	0	0	0	0	0	Subcluster001
KDELR3	#N/A	0	0	0	0	0	0	0	Subcluster001
KEAP1.1	#N/A	0	0	0	0	0	0	0	Subcluster001
KIAA0930.1	#N/A	0	0	0	0	0	0	0	Subcluster001
KIF17.1	#N/A	0	0	0	0	0	0	0	Subcluster001
KIF22.1	#N/A	0	0	0	0	0	0	0	Subcluster001
LGR4	#N/A	0	0	0	0	0	0	0	Subcluster001
LINC01133	#N/A	0	0	0	0	0	0	0	Subcluster001
LINC02169	#N/A	0	0	0	0	0	0	0	Subcluster001
LMO7	#N/A	0	0	0	0	0	0	0	Subcluster001
LRFN4.2	#N/A	0	0	0	0	0	0	0	Subcluster001
LRMDA	#N/A	0	0	0	0	0	0	0	Subcluster001
LRP11.1	#N/A	0	0	0	0	0	0	0	Subcluster001
LRP5	#N/A	0	0	0	0	0	0	0	Subcluster001
LSM11	#N/A	0	0	0	0	0	0	0	Subcluster001
LTC4S	#N/A	0	0	0	0	0	0	0	Subcluster001
MAGI3	#N/A	0	0	0	0	0	0	0	Subcluster001
MAP3K6	#N/A	0	0	0	0	0	0	0	Subcluster001
MAP4K1	#N/A	0	0	0	0	0	0	0	Subcluster001
MARCH1	#N/A	0	0	0	0	0	0	0	Subcluster001
MAZ.3	#N/A	0	0	0	0	0	0	0	Subcluster001
MBNL1	#N/A	0	0	0	0	0	0	0	Subcluster001
MCFD2.1	#N/A	0	0	0	0	0	0	0	Subcluster001
MCM10	#N/A	S	S	0	M/G1	G1/S	G1/S	G1-S	Subcluster001
MCM2	#N/A	S	S	G1/S	G1/S	G1/S	G1/S	G1-S	Subcluster001
MCM3	#N/A	S	S	0	G1/S	G1/S	G1/S	G1-S	Subcluster001
MCM4	#N/A	S	S	G1/S	G1/S	0	G1/S	G1-S	Subcluster001
MCM5	MCM5	S	S	G1/S	G1/S	G1/S	G1/S	0	Subcluster001
MCM6.1	#N/A	0	0	0	0	0	0	0	Subcluster001
MCM7.1	#N/A	0	0	0	0	0	0	0	Subcluster001
MCOLN2	#N/A	0	0	0	0	0	0	0	Subcluster001
MEF2D.2	#N/A	0	0	0	0	0	0	0	Subcluster001
METRN	#N/A	0	0	0	0	0	0	0	Subcluster001
METTL21A	#N/A	0	0	0	0	0	0	0	Subcluster001
MIF4GD	#N/A	0	0	0	0	0	0	0	Subcluster001
MIR3615	#N/A	0	0	0	0	0	0	0	Subcluster001
MIR3621	#N/A	0	0	0	0	0	0	0	Subcluster001
MIR6079	#N/A	0	0	0	0	0	0	0	Subcluster001
MIR9-3HG	#N/A	0	0	0	0	0	0	0	Subcluster001
MLC1.2	#N/A	0	0	0	0	0	0	0	Subcluster001
MMP15.1	#N/A	0	0	0	0	0	0	0	Subcluster001
MOSPD3.1	#N/A	0	0	0	0	0	0	0	Subcluster001
MPST	#N/A	0	0	0	0	0	0	0	Subcluster001
MRPL16	#N/A	0	0	0	0	0	0	0	Subcluster001
MRPS33	#N/A	0	0	0	0	0	0	0	Subcluster001
MS4A3	#N/A	0	0	0	0	0	0	0	Subcluster001
MS4A6A.1	#N/A	0	0	0	0	0	0	0	Subcluster001
MS4A6A.2	#N/A	0	0	0	0	0	0	0	Subcluster001
MS4A6A.3	#N/A	0	0	0	0	0	0	0	Subcluster001
MSH6	#N/A	S	S	0	G1/S	G1/S	G1/S	G1-S	Subcluster001
MT1F	#N/A	0	0	0	0	0	0	0	Subcluster001
MYADM.1	#N/A	0	0	0	0	0	0	0	Subcluster001
MYBL2	#N/A	S	S	0	0	0	0	0	Subcluster001
MYCBP	#N/A	0	0	0	0	0	0	0	Subcluster001
MYO18A.2	#N/A	0	0	0	0	0	0	0	Subcluster001
MYO1G	#N/A	0	0	0	0	0	0	0	Subcluster001
MZT2B	#N/A	0	0	0	0	0	0	0	Subcluster001
NABP2	#N/A	0	0	0	0	0	0	0	Subcluster001
NAGA	#N/A	0	0	0	0	0	0	0	Subcluster001
NAPSB	#N/A	0	0	0	0	0	0	0	Subcluster001
NAT6.1	#N/A	0	0	0	0	0	0	0	Subcluster001
NAXE	#N/A	0	0	0	0	0	0	0	Subcluster001
NCBP1.1	#N/A	0	0	0	0	0	0	0	Subcluster001
NDUFB10	#N/A	0	0	0	0	0	0	0	Subcluster001
NDUFB7	#N/A	0	0	0	0	0	0	0	Subcluster001
NDUFV1	#N/A	0	0	0	0	0	0	0	Subcluster001
NEFH	#N/A	0	0	0	0	0	0	0	Subcluster001
NEIL3	#N/A	G2M	S	G2	G2/M	0	G2	G2-M	Subcluster001
NHP2	#N/A	0	0	0	0	0	0	0	Subcluster001
NINJ2	#N/A	0	0	0	0	0	0	0	Subcluster001
NMI.1	#N/A	0	0	0	0	0	0	0	Subcluster001
NOS3	#N/A	0	0	0	0	0	0	0	Subcluster001
NUDT8	#N/A	0	0	0	0	0	0	0	Subcluster001
NUP107	#N/A	S	S	0	0	0	0	0	Subcluster001
NXPE3.1	#N/A	0	0	0	0	0	0	0	Subcluster001
NXT2.1	#N/A	0	0	0	0	0	0	0	Subcluster001
NXT2.2	#N/A	0	0	0	0	0	0	0	Subcluster001
ORC1.1	#N/A	0	0	0	0	0	0	0	Subcluster001
OSBPL5	#N/A	0	0	0	0	0	0	0	Subcluster001
P4HB.2	#N/A	0	0	0	0	0	0	0	Subcluster001
PAK1.1	#N/A	0	0	0	0	0	0	0	Subcluster001
PALD1.1	#N/A	0	0	0	0	0	0	0	Subcluster001
PALD1.2	#N/A	0	0	0	0	0	0	0	Subcluster001
PASK	#N/A	0	0	0	0	0	0	0	Subcluster001
PATZ1	#N/A	0	0	0	0	0	0	0	Subcluster001
PCNA	#N/A	S	S	G1/S	G1/S	G1/S	G1/S	G1-S	Subcluster001
PDE4D	#N/A	0	0	0	0	0	0	0	Subcluster001
PERP	#N/A	0	0	0	0	0	0	0	Subcluster001
PFN1.1	#N/A	0	0	0	0	0	0	0	Subcluster001
PFN1.2	#N/A	0	0	0	0	0	0	0	Subcluster001
PGM1	#N/A	0	0	0	0	0	0	0	Subcluster001
PHACTR1	#N/A	0	0	0	0	0	0	0	Subcluster001
PIGB	#N/A	0	0	0	0	0	0	0	Subcluster001
PIH1D1	#N/A	0	0	0	0	0	0	0	Subcluster001
PKIB.1	#N/A	0	0	0	0	0	0	0	Subcluster001
PKN3.1	#N/A	0	0	0	0	0	0	0	Subcluster001
PLAC8.3	#N/A	0	0	0	0	0	0	0	Subcluster001
PLCG2.1	#N/A	0	0	0	0	0	0	0	Subcluster001
PM20D2	#N/A	0	0	0	0	0	0	0	Subcluster001
PMM1	#N/A	0	0	0	0	0	0	0	Subcluster001
PODXL2	#N/A	0	0	0	0	0	0	0	Subcluster001
POFUT2.1	#N/A	0	0	0	0	0	0	0	Subcluster001
POLD2	#N/A	S	S	0	0	0	0	0	Subcluster001
POLD3	#N/A	S	S	G1/S	G1/S	G1/S	G1/S	G1-S	Subcluster001
POLE3	#N/A	S	G2M	0	0	0	0	0	Subcluster001
PPP1R27	#N/A	0	0	0	0	0	0	0	Subcluster001
PPP1R27.1	#N/A	0	0	0	0	0	0	0	Subcluster001
PQLC1	#N/A	0	0	0	0	0	0	0	Subcluster001
PRIM2	PRIM2	S	S	S	G1/S	0	0	0	Subcluster001
PRKAR2B	#N/A	0	0	0	0	0	0	0	Subcluster001
PROCR	#N/A	0	0	0	0	0	0	0	Subcluster001
PROSER2	#N/A	0	0	0	0	0	0	0	Subcluster001
PRPF6	#N/A	0	0	0	0	0	0	0	Subcluster001
PRRG4	#N/A	0	0	0	0	0	0	0	Subcluster001
PSPH	#N/A	0	0	0	0	0	0	0	Subcluster001
PTPN18.1	#N/A	0	0	0	0	0	0	0	Subcluster001
PXK	#N/A	0	0	0	0	0	0	0	Subcluster001
PYCARD.1	#N/A	0	0	0	0	0	0	0	Subcluster001
QARS.1	#N/A	0	0	0	0	0	0	0	Subcluster001
QPRT	#N/A	0	0	0	0	0	0	0	Subcluster001
RAB27A	#N/A	0	0	0	0	0	0	0	Subcluster001
RAB3D	#N/A	0	0	0	0	0	0	0	Subcluster001
RAB44	#N/A	0	0	0	0	0	0	0	Subcluster001
RAD1	#N/A	0	0	0	0	0	0	0	Subcluster001
RAD18	#N/A	S	S	S	0	0	0	0	Subcluster001
RAD51	#N/A	S	S	S	0	G1/S	G1/S	G1-S	Subcluster001
RAD51C	#N/A	G2M	S	G2/M	G2/M	0	0	0	Subcluster001
RASGRP2	#N/A	0	0	0	0	0	0	0	Subcluster001
RASGRP4	#N/A	0	0	0	0	0	0	0	Subcluster001
RASSF2	#N/A	0	0	0	0	0	0	0	Subcluster001
RBFA	#N/A	0	0	0	0	0	0	0	Subcluster001
RBKS	#N/A	0	0	0	0	0	0	0	Subcluster001
RBL1	#N/A	S	S	0	G1/S	0	0	G1-S	Subcluster001
RECQL4.1	#N/A	0	0	0	0	0	0	0	Subcluster001
REEP3	#N/A	0	0	0	0	0	0	0	Subcluster001
REEP6	#N/A	0	0	0	0	0	0	0	Subcluster001
RET	#N/A	0	0	0	0	0	0	0	Subcluster001
REXO5	#N/A	0	0	0	0	0	0	0	Subcluster001
RFC2	#N/A	S	S	S	G2/M	S	S	0	Subcluster001
RFC5	#N/A	S	S	0	M/G1	0	0	0	Subcluster001
RFWD3	#N/A	S	S	0	0	0	0	0	Subcluster001
RMI1	#N/A	S	S	S	G1/S	G1/S	G1/S	0	Subcluster001
RMI2	RMI2	G2M	G2M	0	0	0	G1/S	0	Subcluster001
RNF138	#N/A	0	0	0	0	0	0	0	Subcluster001
RNF138.1	#N/A	0	0	0	0	0	0	0	Subcluster001
RNF144A	#N/A	0	0	0	0	0	0	0	Subcluster001
RPS6KA4	#N/A	0	0	0	0	0	0	0	Subcluster001
RTL8B	#N/A	0	0	0	0	0	0	0	Subcluster001
S100A8	#N/A	0	0	0	0	0	0	0	Subcluster001
S100A9	#N/A	0	0	0	0	0	0	0	Subcluster001
SATB1.1	#N/A	0	0	0	0	0	0	0	Subcluster001
SCMH1	#N/A	0	0	0	0	0	0	0	Subcluster001
SDK1.2	#N/A	0	0	0	0	0	0	0	Subcluster001
SELPLG	#N/A	0	0	0	0	0	0	0	Subcluster001
SEMA4A	#N/A	0	0	0	0	0	0	0	Subcluster001
SEPT6	#N/A	0	0	0	0	0	0	0	Subcluster001
SERPINB10.1	#N/A	0	0	0	0	0	0	0	Subcluster001
SESN3	#N/A	0	0	0	0	0	0	0	Subcluster001
SFXN1	#N/A	0	0	0	0	0	0	0	Subcluster001
SHARPIN	#N/A	0	0	0	0	0	0	0	Subcluster001
SHMT1P1	#N/A	0	0	0	0	0	0	0	Subcluster001
SIN3A	#N/A	0	0	0	0	0	0	0	Subcluster001
SIRPB1	#N/A	0	0	0	0	0	0	0	Subcluster001
SIVA1	#N/A	0	0	0	0	0	0	0	Subcluster001
SLAIN1	#N/A	0	0	0	0	0	0	0	Subcluster001
SLC19A1	#N/A	S	S	0	0	0	0	G2-M	Subcluster001
SLC22A31.1	#N/A	0	0	0	0	0	0	0	Subcluster001
SLC25A1	#N/A	0	0	0	0	0	0	0	Subcluster001
SLC25A1.1	#N/A	0	0	0	0	0	0	0	Subcluster001
SLC25A10	#N/A	S	S	0	0	0	0	0	Subcluster001
SLC25A23	#N/A	0	0	0	0	0	0	0	Subcluster001
SLC25A35	#N/A	0	0	0	0	0	0	0	Subcluster001
SLC25A4	#N/A	0	0	0	0	0	0	0	Subcluster001
SLC27A2	#N/A	0	0	0	0	0	0	0	Subcluster001
SLC29A1.1	#N/A	0	0	0	0	0	0	0	Subcluster001
SLC2A4RG.1	#N/A	0	0	0	0	0	0	0	Subcluster001
SLC44A1	#N/A	0	0	0	0	0	0	0	Subcluster001
SLC4A11	#N/A	0	0	0	0	0	0	0	Subcluster001
SLC9A3R2	#N/A	0	0	0	0	0	0	0	Subcluster001
SMARCC1	#N/A	0	0	0	0	0	0	0	Subcluster001
SMARCD2	#N/A	0	0	0	0	0	0	0	Subcluster001
SPN.1	#N/A	0	0	0	0	0	0	0	Subcluster001
SPNS3	#N/A	0	0	0	0	0	0	0	Subcluster001
SREBF1	#N/A	0	0	0	0	0	0	0	Subcluster001
SRI.1	#N/A	0	0	0	0	0	0	0	Subcluster001
SSH3	#N/A	0	0	0	0	0	0	0	Subcluster001
SSX2IP	#N/A	0	0	0	0	0	0	0	Subcluster001
ST3GAL3.3	#N/A	0	0	0	0	0	0	0	Subcluster001
ST3GAL3.5	#N/A	0	0	0	0	0	0	0	Subcluster001
STT3B	#N/A	0	0	0	0	0	0	0	Subcluster001
TAF4B	#N/A	0	0	0	0	0	0	0	Subcluster001
TCF12.4	#N/A	0	0	0	0	0	0	0	Subcluster001
TCFL5	#N/A	0	0	0	0	0	0	0	Subcluster001
TELO2	#N/A	0	0	0	0	0	0	0	Subcluster001
TESMIN	#N/A	0	0	0	0	0	0	0	Subcluster001
TGFBR3L	#N/A	0	0	0	0	0	0	0	Subcluster001
TGM5	#N/A	0	0	0	0	0	0	0	Subcluster001
TIPIN	#N/A	S	S	G1/S	G1/S	G1/S	G1/S	0	Subcluster001
TK1	#N/A	G2M	S	0	0	0	0	0	Subcluster001
TMED3	#N/A	0	0	0	0	0	0	0	Subcluster001
TMEM106C	#N/A	G2M	S	0	G2/M	0	0	0	Subcluster001
TMEM173	#N/A	0	0	0	0	0	0	0	Subcluster001
TMEM173.1	#N/A	0	0	0	0	0	0	0	Subcluster001
TMEM201	#N/A	0	0	0	0	0	0	0	Subcluster001
TMEM97	#N/A	0	0	0	0	0	0	0	Subcluster001
TMOD1	#N/A	0	0	0	0	0	0	0	Subcluster001
TMPO-AS1	#N/A	0	0	0	0	0	0	0	Subcluster001
TMTC4	#N/A	0	0	0	0	0	0	0	Subcluster001
TNPO1.2	#N/A	0	0	0	0	0	0	0	Subcluster001
TOE1	#N/A	S	S	0	0	0	0	0	Subcluster001
TOX2	#N/A	0	0	0	0	0	0	0	Subcluster001
TPD52	#N/A	0	0	0	0	0	0	0	Subcluster001
TPI1	#N/A	0	0	0	0	0	0	0	Subcluster001
TPI1P1	#N/A	0	0	0	0	0	0	0	Subcluster001
TRPC2	#N/A	0	0	0	0	0	0	0	Subcluster001
TTC7A.1	#N/A	0	0	0	0	0	0	0	Subcluster001
TUBA4A.1	#N/A	0	0	0	0	0	0	0	Subcluster001
TYMS	#N/A	G2M	S	S	0	0	0	G1-S	Subcluster001
TYRO3.1	#N/A	0	0	0	0	0	0	0	Subcluster001
UBE2T	#N/A	S	S	S	0	0	0	0	Subcluster001
UHRF1	#N/A	S	S	G1/S	0	0	G1/S	0	Subcluster001
UNG	#N/A	0	0	0	0	0	0	0	Subcluster001
UQCR10	#N/A	0	0	0	0	0	0	0	Subcluster001
USE1.1	#N/A	0	0	0	0	0	0	0	Subcluster001
VAMP8	#N/A	0	0	0	0	0	0	0	Subcluster001
VAT1L	#N/A	0	0	0	0	0	0	0	Subcluster001
VAV2	#N/A	0	0	0	0	0	0	0	Subcluster001
VLDLR	#N/A	0	0	0	0	0	0	0	Subcluster001
VLDLR.1	#N/A	0	0	0	0	0	0	0	Subcluster001
VLDLR.2	#N/A	0	0	0	0	0	0	0	Subcluster001
WDHD1	#N/A	S	S	0	G1/S	0	G1/S	0	Subcluster001
WDR49	#N/A	0	0	0	0	0	0	0	Subcluster001
WDR5	#N/A	0	0	0	0	0	0	0	Subcluster001
WDR54	#N/A	G2M	G2M	0	0	0	0	0	Subcluster001
WDR76	#N/A	S	S	0	G1/S	G1/S	G1/S	G1-S	Subcluster001
WNT7B	#N/A	0	0	0	0	0	0	0	Subcluster001
XAB2	#N/A	0	0	0	0	0	0	0	Subcluster001
XRCC3	#N/A	0	0	0	0	0	0	0	Subcluster001
YDJC	#N/A	0	0	0	0	0	0	0	Subcluster001
YIF1B	#N/A	0	0	0	0	0	0	0	Subcluster001
Z73361.1	#N/A	0	0	0	0	0	0	0	Subcluster001
ZCCHC3	#N/A	0	0	0	0	0	0	0	Subcluster001
ZDHHC12.1	#N/A	0	0	0	0	0	0	0	Subcluster001
ZDHHC3	#N/A	0	0	0	0	0	0	0	Subcluster001
ZMYM3.1	#N/A	0	0	0	0	0	0	0	Subcluster001
ZMYND19	#N/A	0	0	0	0	0	0	0	Subcluster001
ZNF121	#N/A	0	0	0	0	0	0	0	Subcluster001
ZNF367	#N/A	S	S	0	0	G1/S	0	G1-S	Subcluster001
ZNF43	#N/A	S	G2M	0	0	0	0	0	Subcluster001
ZNF598	#N/A	0	0	0	0	0	0	0	Subcluster001
ABHD15	#N/A	0	0	0	0	0	0	0	Subcluster002
AC008014.1	#N/A	0	0	0	0	0	0	0	Subcluster002
AC011447.3	#N/A	0	0	0	0	0	0	0	Subcluster002
AC112482.1	#N/A	0	0	0	0	0	0	0	Subcluster002
ACP6	#N/A	0	0	0	0	0	0	0	Subcluster002
ADGRG5	#N/A	0	0	0	0	0	0	0	Subcluster002
AGFG2	#N/A	0	0	0	0	0	0	0	Subcluster002
ALDH1B1	#N/A	0	0	0	0	0	0	0	Subcluster002
ANKRD55	#N/A	0	0	0	0	0	0	0	Subcluster002
ATG9A	#N/A	0	0	0	0	0	0	0	Subcluster002
B3GNT7.1	#N/A	0	0	0	0	0	0	0	Subcluster002
BAG2.1	#N/A	0	0	0	0	0	0	0	Subcluster002
BEGAIN.1	#N/A	0	0	0	0	0	0	0	Subcluster002
CASC10	#N/A	0	0	0	0	0	0	0	Subcluster002
CASP6	#N/A	0	0	0	0	0	0	0	Subcluster002
CBX4	#N/A	0	0	0	0	0	0	0	Subcluster002
CD3EAP	#N/A	0	0	0	0	0	0	0	Subcluster002
CHST10	#N/A	0	0	0	0	0	0	0	Subcluster002
CISH	#N/A	0	0	0	0	0	0	0	Subcluster002
CXCR4	#N/A	0	0	0	0	0	0	0	Subcluster002
CXorf21	#N/A	0	0	0	0	0	0	0	Subcluster002
DHRS13	#N/A	0	0	0	0	0	0	0	Subcluster002
DMRTA2	#N/A	0	0	0	0	0	0	0	Subcluster002
EFHC1	#N/A	0	0	0	0	0	0	0	Subcluster002
ERLIN1	#N/A	0	0	0	0	0	0	0	Subcluster002
GALR2	#N/A	0	0	0	0	0	0	0	Subcluster002
GAPT	#N/A	0	0	0	0	0	0	0	Subcluster002
GFI1.1	#N/A	0	0	0	0	0	0	0	Subcluster002
GFI1.2	#N/A	0	0	0	0	0	0	0	Subcluster002
GFI1.3	#N/A	0	0	0	0	0	0	0	Subcluster002
GNAI2	#N/A	0	0	0	0	0	0	0	Subcluster002
GPR143	#N/A	0	0	0	0	0	0	0	Subcluster002
GSE1.1	#N/A	0	0	0	0	0	0	0	Subcluster002
GSE1.4	#N/A	0	0	0	0	0	0	0	Subcluster002
HDAC2-AS2	#N/A	0	0	0	0	0	0	0	Subcluster002
HDAC4.1	#N/A	0	0	0	0	0	0	0	Subcluster002
HOXA10	#N/A	0	0	0	0	0	0	0	Subcluster002
IRF8	#N/A	0	0	0	0	0	0	0	Subcluster002
IRX3.1	#N/A	0	0	0	0	0	0	0	Subcluster002
IRX3.2	#N/A	0	0	0	0	0	0	0	Subcluster002
KLF11	#N/A	0	0	0	0	0	0	0	Subcluster002
KLF16	#N/A	0	0	0	0	0	0	0	Subcluster002
KMT5C	#N/A	0	0	0	0	0	0	0	Subcluster002
LGALS12	#N/A	0	0	0	0	0	0	0	Subcluster002
LINC00563	#N/A	0	0	0	0	0	0	0	Subcluster002
MEGF9	#N/A	0	0	0	0	0	0	0	Subcluster002
MMACHC	#N/A	0	0	0	0	0	0	0	Subcluster002
MRPL55	#N/A	0	0	0	0	0	0	0	Subcluster002
MS4A4E	#N/A	0	0	0	0	0	0	0	Subcluster002
MYB.2	#N/A	0	0	0	0	0	0	0	Subcluster002
NCALD	#N/A	0	0	0	0	0	0	0	Subcluster002
NINJ2.1	#N/A	0	0	0	0	0	0	0	Subcluster002
NLRX1	#N/A	0	0	0	0	0	0	0	Subcluster002
NOCT	#N/A	0	0	0	0	0	0	0	Subcluster002
ONECUT2	#N/A	0	0	0	0	0	0	0	Subcluster002
OPRL1	#N/A	0	0	0	0	0	0	0	Subcluster002
OSR2	#N/A	0	0	0	0	0	0	0	Subcluster002
P2RY2	#N/A	0	0	0	0	0	0	0	Subcluster002
P2RY2.2	#N/A	0	0	0	0	0	0	0	Subcluster002
PATZ1.1	#N/A	0	0	0	0	0	0	0	Subcluster002
PCDHB5	#N/A	0	0	0	0	0	0	0	Subcluster002
PDGFD	#N/A	0	0	0	0	0	0	0	Subcluster002
PIWIL4	#N/A	0	0	0	0	0	0	0	Subcluster002
PLAC8.1	#N/A	0	0	0	0	0	0	0	Subcluster002
PLEC.3	#N/A	0	0	0	0	0	0	0	Subcluster002
POU2F1.1	#N/A	0	0	0	0	0	0	0	Subcluster002
PRLR	#N/A	0	0	0	0	0	0	0	Subcluster002
PSMG4	#N/A	0	0	0	0	0	0	0	Subcluster002
PTPRE.1	#N/A	0	0	0	0	0	0	0	Subcluster002
PYCARD	#N/A	0	0	0	0	0	0	0	Subcluster002
RALGAPA2	#N/A	0	0	0	0	0	0	0	Subcluster002
REPIN1	#N/A	0	0	0	0	0	0	0	Subcluster002
RGS18	#N/A	0	0	0	0	0	0	0	Subcluster002
RNASEH2B	#N/A	0	0	0	0	0	0	0	Subcluster002
RPS6KA4.1	#N/A	0	0	0	0	0	0	0	Subcluster002
SAC3D1	#N/A	0	0	0	0	0	0	0	Subcluster002
SEMA4D.1	#N/A	0	0	0	0	0	0	0	Subcluster002
SEPT3	#N/A	0	0	0	0	0	0	0	Subcluster002
SERPINB10	#N/A	0	0	0	0	0	0	0	Subcluster002
SFXN3	#N/A	0	0	0	0	0	0	0	Subcluster002
SIRPB2	#N/A	0	0	0	0	0	0	0	Subcluster002
SKIDA1	#N/A	0	0	0	0	0	0	0	Subcluster002
SLC25A42	#N/A	0	0	0	0	0	0	0	Subcluster002
SLC40A1	#N/A	0	0	0	0	0	0	0	Subcluster002
SOX12	#N/A	0	0	0	0	0	0	0	Subcluster002
TBX4	#N/A	0	0	0	0	0	0	0	Subcluster002
TDRD7	#N/A	0	0	0	0	0	0	0	Subcluster002
TEX51	#N/A	0	0	0	0	0	0	0	Subcluster002
THAP7	#N/A	0	0	0	0	0	0	0	Subcluster002
TLCD1	#N/A	0	0	0	0	0	0	0	Subcluster002
TMEM105	#N/A	0	0	0	0	0	0	0	Subcluster002
TNFSF13.1	#N/A	0	0	0	0	0	0	0	Subcluster002
TRGJP1	#N/A	0	0	0	0	0	0	0	Subcluster002
TRGJP1.1	#N/A	0	0	0	0	0	0	0	Subcluster002
TRIM65	#N/A	0	0	0	0	0	0	0	Subcluster002
ZC3HAV1L	#N/A	0	0	0	0	0	0	0	Subcluster002
ZEB2.2	#N/A	0	0	0	0	0	0	0	Subcluster002
ZNF217	#N/A	0	0	0	0	0	0	0	Subcluster002
ZNF639	#N/A	0	0	0	0	0	0	0	Subcluster002
ACOT7	#N/A	0	0	0	0	0	0	0	Subcluster003
AGPAT5	#N/A	0	0	0	0	0	0	0	Subcluster003
ANKRD18A.1	#N/A	0	0	0	0	0	0	0	Subcluster003
CCL22	#N/A	0	0	0	0	0	0	0	Subcluster003
CHD3	#N/A	0	0	0	0	0	0	0	Subcluster003
CSF3R	#N/A	0	0	0	0	0	0	0	Subcluster003
CWF19L1	#N/A	0	0	0	0	0	0	0	Subcluster003
DSG2	#N/A	0	0	0	0	0	0	0	Subcluster003
ELK1	#N/A	0	0	0	0	0	0	0	Subcluster003
GAS6	#N/A	0	0	0	0	0	0	0	Subcluster003
HIST1H1D	#N/A	G2M	S	0	0	0	0	0	Subcluster003
HIST1H2AC	#N/A	G2M	S	S	0	M/G1	0	0	Subcluster003
HIST1H2AE	HIST1H2AE	G2M	G2M	0	0	0	0	0	Subcluster003
HIST1H2AG	#N/A	S	S	0	0	0	0	0	Subcluster003
HIST1H2AH	#N/A	S	G2M	0	0	0	S	0	Subcluster003
HIST1H2AI	#N/A	G2M	0	0	0	0	0	0	Subcluster003
HIST1H2AL	#N/A	S	S	0	0	0	0	0	Subcluster003
HIST1H2AM	#N/A	S	G2M	S	0	0	S	0	Subcluster003
HIST1H2BB	#N/A	G2M	S	0	0	0	0	0	Subcluster003
HIST1H2BF	#N/A	G2M	S	0	0	0	0	0	Subcluster003
HIST1H2BG	#N/A	G2M	S	0	0	0	0	0	Subcluster003
HIST1H2BH	#N/A	G2M	S	0	0	0	0	0	Subcluster003
HIST1H2BI	#N/A	S	G2M	0	0	0	0	0	Subcluster003
HIST1H2BJ.1	#N/A	0	0	0	0	0	0	0	Subcluster003
HIST1H2BK	#N/A	S	S	0	0	0	0	0	Subcluster003
HIST1H2BN	#N/A	S	S	0	0	0	0	0	Subcluster003
HIST1H2BO	#N/A	G2M	S	0	0	0	0	0	Subcluster003
HIST1H3A	#N/A	G2M	G2M	0	0	0	0	0	Subcluster003
HIST1H3B	#N/A	S	G2M	0	0	0	S	0	Subcluster003
HIST1H3C	#N/A	S	0	0	0	0	0	0	Subcluster003
HIST1H3D	#N/A	G2M	S	0	0	0	0	0	Subcluster003
HIST1H3D.1	#N/A	0	0	0	0	0	0	0	Subcluster003
HIST1H3F	#N/A	G2M	S	0	0	0	0	0	Subcluster003
HIST1H3G	#N/A	S	S	0	0	0	0	0	Subcluster003
HIST1H3H	#N/A	S	G2M	0	0	0	0	0	Subcluster003
HIST1H3I	#N/A	G2M	S	0	0	0	0	0	Subcluster003
HIST1H3J	#N/A	S	G2M	0	0	0	0	0	Subcluster003
HIST1H4A	#N/A	G2M	S	0	0	S	0	0	Subcluster003
HIST1H4C	#N/A	G2M	G2M	0	G2/M	0	S	0	Subcluster003
HIST1H4D	#N/A	G2M	S	0	0	0	S	0	Subcluster003
HIST1H4F	#N/A	G2M	S	0	0	0	0	0	Subcluster003
HIST1H4H	#N/A	0	0	0	0	0	0	0	Subcluster003
HIST1H4I	HIST1H4I	S	S	0	0	0	0	0	Subcluster003
HIST1H4L	#N/A	S	G2M	0	0	0	S	0	Subcluster003
HIST2H2AC	#N/A	G2M	S	0	0	0	S	0	Subcluster003
HSPB11	#N/A	G2M	G2M	0	G2/M	0	0	0	Subcluster003
LCLAT1	#N/A	0	0	0	0	0	0	0	Subcluster003
LRRC8D.1.1	#N/A	0	0	0	0	0	0	0	Subcluster003
MAZ.2	#N/A	0	0	0	0	0	0	0	Subcluster003
MEST	#N/A	0	0	0	0	0	0	0	Subcluster003
MIR3917	#N/A	0	0	0	0	0	0	0	Subcluster003
MSH2	#N/A	S	S	G1/S	G1/S	0	G1/S	0	Subcluster003
NAT6	#N/A	0	0	0	0	0	0	0	Subcluster003
NCAPH2	NCAPH2	S	S	0	G2/M	0	0	0	Subcluster003
NXT2	#N/A	0	0	0	0	0	0	0	Subcluster003
PCLAF	#N/A	S	G2M	S	G2/M	0	S	0	Subcluster003
RANBP1	#N/A	S	S	0	0	0	0	0	Subcluster003
RPA3	#N/A	G2M	S	0	0	0	S	0	Subcluster003
RPL23A	#N/A	0	0	0	0	0	0	0	Subcluster003
RRM1	#N/A	S	S	S	G2/M	0	0	0	Subcluster003
SAP130.1	#N/A	0	0	0	0	0	0	0	Subcluster003
SERINC2	#N/A	0	0	0	0	0	0	0	Subcluster003
SLC39A8	#N/A	0	0	0	0	0	0	0	Subcluster003
SLC39A8.1	#N/A	0	0	0	0	0	0	0	Subcluster003
SMYD3.1	#N/A	0	0	0	0	0	0	0	Subcluster003
SPNS3.1	#N/A	0	0	0	0	0	0	0	Subcluster003
SRI	#N/A	0	0	0	0	0	0	0	Subcluster003
STXBP2.4	#N/A	0	0	0	0	0	0	0	Subcluster003
TFDP2	#N/A	0	0	0	0	0	0	0	Subcluster003
TMA16.1	#N/A	0	0	0	0	0	0	0	Subcluster003
TP53I13.2	#N/A	0	0	0	0	0	0	0	Subcluster003
Y_RNA.18	#N/A	0	0	0	0	0	0	0	Subcluster003
ZNF830	#N/A	0	0	0	0	0	0	0	Subcluster003
AC021193.1.1	#N/A	0	0	0	0	0	0	0	Subcluster004
AC107871.1	#N/A	0	0	0	0	0	0	0	Subcluster004
ATP5H	#N/A	0	0	0	0	0	0	0	Subcluster004
AURKB	#N/A	G2M	G2M	G2	G2/M	G2	0	G2-M	Subcluster004
BEX3	#N/A	0	0	0	0	0	0	0	Subcluster004
BUB1	#N/A	G2M	G2M	G2/M	G2/M	G2/M	G2/M	G2-M	Subcluster004
CCNA2.1	#N/A	0	0	0	0	0	0	0	Subcluster004
CDC23	#N/A	S	G2M	0	0	0	0	0	Subcluster004
CENPO.1	#N/A	0	0	0	0	0	0	0	Subcluster004
CKAP2	#N/A	G2M	G2M	G2	G2/M	G2	G2	G2-M	Subcluster004
COPS3	#N/A	S	S	0	0	0	0	0	Subcluster004
CRISPLD1	#N/A	0	0	0	0	0	0	0	Subcluster004
EIF4G2.3	#N/A	0	0	0	0	0	0	0	Subcluster004
EXOSC8	#N/A	S	G2M	0	0	G2	0	0	Subcluster004
FLT3	#N/A	0	0	0	0	0	0	0	Subcluster004
GPR160	#N/A	0	0	0	0	0	0	0	Subcluster004
HAT1	#N/A	S	S	0	G2/M	0	0	0	Subcluster004
HAUS8	#N/A	S	S	G2	0	0	0	0	Subcluster004
HDGF.2	#N/A	0	0	0	0	0	0	0	Subcluster004
HMGB2.1	#N/A	0	0	0	0	0	0	0	Subcluster004
IAH1	#N/A	0	0	0	0	0	0	0	Subcluster004
LIN7A.1	#N/A	0	0	0	0	0	0	0	Subcluster004
LUC7L2	#N/A	0	0	0	0	0	0	0	Subcluster004
MND1	#N/A	S	G2M	G2	0	0	0	0	Subcluster004
NCAPD2	#N/A	G2M	G2M	G2/M	M/G1	G2/M	G2/M	G2-M	Subcluster004
NCAPG2	#N/A	G2M	S	0	G2/M	0	0	0	Subcluster004
NCAPH	#N/A	G2M	G2M	G2	G2/M	G2	0	G2-M	Subcluster004
NUSAP1	#N/A	G2M	G2M	G2	G2/M	G2	G2	G2-M	Subcluster004
PCBD1	#N/A	0	0	0	0	0	0	0	Subcluster004
PHYH	#N/A	0	0	0	0	0	0	0	Subcluster004
PIGK	#N/A	0	0	0	0	0	0	0	Subcluster004
PKMYT1.2	#N/A	0	0	0	0	0	0	0	Subcluster004
PLK4	PLK4	S	G2M	0	G2/M	0	G2	G2-M	Subcluster004
PRDX2	#N/A	0	0	0	0	0	0	0	Subcluster004
PTPRF	#N/A	0	0	0	0	0	0	0	Subcluster004
PXMP2	#N/A	0	0	0	0	0	0	0	Subcluster004
RNF167	#N/A	0	0	0	0	0	0	0	Subcluster004
SENP1	#N/A	0	0	0	0	0	0	0	Subcluster004
SKA2	#N/A	G2M	G2M	0	0	0	G2	G2-M	Subcluster004
SKA3	#N/A	S	G2M	0	0	0	G2	0	Subcluster004
SMC2	#N/A	G2M	G2M	0	0	0	0	0	Subcluster004
SNRPA	#N/A	0	0	0	0	0	0	0	Subcluster004
SVIP	#N/A	0	0	0	0	0	0	0	Subcluster004
TCF3	#N/A	0	0	0	0	0	0	0	Subcluster004
TEX30	#N/A	0	0	0	0	0	0	0	Subcluster004
TFDP1	#N/A	S	S	0	G1/S	0	0	0	Subcluster004
TOP2A	#N/A	G2M	G2M	G2	G2/M	G2	G2	G2-M	Subcluster004
VRK1	#N/A	S	G2M	0	0	0	G2	0	Subcluster004
WBP11	#N/A	0	0	0	0	0	0	0	Subcluster004
ZCRB1	#N/A	0	0	0	0	0	0	0	Subcluster004
ZWINT	#N/A	0	0	0	0	0	0	0	Subcluster004
CCNF	#N/A	G2M	G2M	G2	G2/M	G2	G2	G2-M	Subcluster005
CEP55	#N/A	G2M	G2M	G2/M	G2/M	G2/M	G2/M	G2-M	Subcluster005
CKAP5	#N/A	G2M	G2M	G2/M	G2/M	G2/M	0	G2-M	Subcluster005
DEPDC1B	#N/A	G2M	G2M	G2/M	0	G2/M	G2/M	G2-M	Subcluster005
HJURP.1	#N/A	0	0	0	0	0	0	0	Subcluster005
KIF11	#N/A	G2M	G2M	G2	G2/M	G2	G2	G2-M	Subcluster005
KIF18A	#N/A	G2M	G2M	0	M/G1	G2	G2	G2-M	Subcluster005
KIF23	#N/A	G2M	G2M	G2	G2/M	G2	G2	G2-M	Subcluster005
KIF2C	#N/A	G2M	G2M	G2/M	G2/M	G2/M	G2/M	G2-M	Subcluster005
LMNB1	#N/A	G2M	S	G2	M/G1	0	0	G2-M	Subcluster005
NCAPG	#N/A	G2M	G2M	0	G2/M	G2	G2	G2-M	Subcluster005
NUF2	#N/A	G2M	G2M	G2/M	0	G2	G2	G2-M	Subcluster005
NUP43	#N/A	S	S	0	0	0	0	0	Subcluster005
RBBP7.1	#N/A	0	0	0	0	0	0	0	Subcluster005
RHNO1	#N/A	G2M	G2M	G2	0	0	0	0	Subcluster005
SGO1	#N/A	G2M	G2M	0	0	0	G2	G2-M	Subcluster005
SGO2	SGO2	G2M	G2M	0	0	G2/M	G2/M	G2-M	Subcluster005
SLC35B2	#N/A	0	0	0	0	0	0	0	Subcluster005
SPAG5.1	#N/A	0	0	0	0	0	0	0	Subcluster005
SUV39H1	SUV39H1	S	S	0	M/G1	0	0	0	Subcluster005
SUV39H2	#N/A	S	S	0	0	0	0	0	Subcluster005
SUZ12	#N/A	S	S	0	0	0	0	0	Subcluster005
TPX2	#N/A	G2M	G2M	G2/M	G2/M	G2/M	G2/M	G2-M	Subcluster005
TXN2	#N/A	0	0	0	0	0	0	0	Subcluster005
ANP32E	#N/A	G2M	S	G2/M	G2/M	G2/M	G2/M	0	Subcluster006
APOBEC3C	#N/A	0	0	0	0	0	0	0	Subcluster006
BRCA1.1	#N/A	0	0	0	0	0	0	0	Subcluster006
DIAPH3	#N/A	G2M	G2M	0	0	0	0	0	Subcluster006
FANCB	#N/A	S	S	0	0	0	0	0	Subcluster006
FBXO5	#N/A	S	S	0	G1/S	0	G2	G1-S	Subcluster006
KNTC1	#N/A	S	G2M	0	0	0	S	0	Subcluster006
MASTL	#N/A	S	G2M	S	0	0	G1/S	0	Subcluster006
NCAPD3	#N/A	S	S	G2	G1/S	0	0	0	Subcluster006
NUP155.1	#N/A	0	0	0	0	0	0	0	Subcluster006
PBK	#N/A	G2M	G2M	G2/M	G2/M	G2	G2	0	Subcluster006
PPIH	#N/A	S	G2M	0	0	0	0	0	Subcluster006
RAD54L	RAD54L	S	S	S	G2/M	0	G1/S	G1-S	Subcluster006
RTN3.1	#N/A	0	0	0	0	0	0	0	Subcluster006
SLC2A4RG	#N/A	0	0	0	0	0	0	0	Subcluster006
STIL	STIL	S	G2M	G2	G1/S	0	0	0	Subcluster006
TRAIP.1	#N/A	0	0	0	0	0	0	0	Subcluster006
TRIM59	#N/A	G2M	G2M	0	0	0	G2	0	Subcluster006
TTF2	#N/A	G2M	G2M	G2	0	G2	0	0	Subcluster006
USP1	#N/A	S	S	S	G1/S	0	0	0	Subcluster006
C1orf35.1	#N/A	0	0	0	0	0	0	0	Subcluster007
C21orf59.1	#N/A	0	0	0	0	0	0	0	Subcluster007
CCDC85B	#N/A	0	0	0	0	0	0	0	Subcluster007
CD300LF	#N/A	0	0	0	0	0	0	0	Subcluster007
CNOT8.1	#N/A	0	0	0	0	0	0	0	Subcluster007
DGKG.1	#N/A	0	0	0	0	0	0	0	Subcluster007
DIS3L	#N/A	0	0	0	0	0	0	0	Subcluster007
DZIP1L	#N/A	0	0	0	0	0	0	0	Subcluster007
FOXRED2	#N/A	0	0	0	0	0	0	0	Subcluster007
KDM4A.1	#N/A	0	0	0	0	0	0	0	Subcluster007
MED29	#N/A	0	0	0	0	0	0	0	Subcluster007
NCBP2-AS2	#N/A	0	0	0	0	0	0	0	Subcluster007
NUDT7	#N/A	0	0	0	0	0	0	0	Subcluster007
PI4KB	#N/A	0	0	0	0	0	0	0	Subcluster007
PTPN7.3	#N/A	0	0	0	0	0	0	0	Subcluster007
SLC39A3	#N/A	0	0	0	0	0	0	0	Subcluster007
SLC3A2	#N/A	0	0	0	0	0	0	0	Subcluster007
TARBP1.1	#N/A	0	0	0	0	0	0	0	Subcluster007
VSIR	#N/A	0	0	0	0	0	0	0	Subcluster007
AHCY	#N/A	0	0	0	0	0	0	0	Subcluster008
ALDH2	#N/A	0	0	0	0	0	0	0	Subcluster008
AQR	#N/A	0	0	0	0	0	0	0	Subcluster008
BEX1	#N/A	0	0	0	0	0	0	0	Subcluster008
CD37	#N/A	0	0	0	0	0	0	0	Subcluster008
CSE1L	#N/A	S	S	0	G2/M	0	0	0	Subcluster008
GMPS	#N/A	S	S	0	0	G1/S	0	0	Subcluster008
INTS10	#N/A	0	0	0	0	0	0	0	Subcluster008
IPO5	IPO5	S	S	0	0	0	0	0	Subcluster008
KDM4A-AS1	#N/A	0	0	0	0	0	0	0	Subcluster008
MFSD10	#N/A	0	0	0	0	0	0	0	Subcluster008
NAAA.1	#N/A	0	0	0	0	0	0	0	Subcluster008
NCAM2	#N/A	0	0	0	0	0	0	0	Subcluster008
NNT.1	#N/A	0	0	0	0	0	0	0	Subcluster008
NUP205	#N/A	S	S	0	0	0	0	0	Subcluster008
PPM1G	#N/A	0	0	0	0	0	0	0	Subcluster008
SLC25A39.1	#N/A	0	0	0	0	0	0	0	Subcluster008
SUPT16H	#N/A	G2M	S	0	G1/S	0	0	0	Subcluster008
WDR75	#N/A	0	0	0	0	0	0	0	Subcluster008
AL034397.3	#N/A	0	0	0	0	0	0	0	Subcluster009
AL713998.1.4	#N/A	0	0	0	0	0	0	0	Subcluster009
ANP32A	#N/A	S	S	0	0	0	0	0	Subcluster009
BTBD2.1	#N/A	0	0	0	0	0	0	0	Subcluster009
C4orf46	#N/A	S	S	0	0	0	0	G2-M	Subcluster009
DDX18	#N/A	0	0	0	0	0	0	0	Subcluster009
EHBP1.2	#N/A	0	0	0	0	0	0	0	Subcluster009
GPCPD1	#N/A	0	0	0	0	0	0	0	Subcluster009
IQCD	#N/A	0	0	0	0	0	0	0	Subcluster009
LAGE3	#N/A	0	0	0	0	0	0	0	Subcluster009
RNASEH2A	#N/A	G2M	S	0	M/G1	0	0	0	Subcluster009
SLBP	#N/A	S	S	G1/S	G1/S	G1/S	G1/S	G1-S	Subcluster009
SNRNP25	#N/A	0	0	0	0	0	0	0	Subcluster009
SNRPEP4	#N/A	0	0	0	0	0	0	0	Subcluster009
SORBS3	#N/A	0	0	0	0	0	0	0	Subcluster009
SYPL1	#N/A	0	0	0	0	0	0	0	Subcluster009
UBIAD1.1	#N/A	0	0	0	0	0	0	0	Subcluster009
VDAC3	#N/A	0	0	0	0	0	0	0	Subcluster009
CCNB2	#N/A	G2M	G2M	G2/M	G2/M	M/G1	G2/M	G2-M	Subcluster010
CDCA2	#N/A	G2M	G2M	0	0	G2	G2	G2-M	Subcluster010
CDCA3	#N/A	G2M	G2M	G2/M	G2/M	G2/M	G2/M	G2-M	Subcluster010
CDCA8	#N/A	G2M	G2M	G2	G2/M	G2	G2/M	G2-M	Subcluster010
CENPA	#N/A	G2M	G2M	0	G2/M	0	G2	0	Subcluster010
DLGAP5.1	#N/A	0	0	0	0	0	0	0	Subcluster010
ECT2	#N/A	G2M	G2M	0	G2/M	G2	G2	G2-M	Subcluster010
FBXO5.1	#N/A	0	0	0	0	0	0	0	Subcluster010
KIF20B	#N/A	G2M	G2M	G2	G2/M	G2/M	G2	G2-M	Subcluster010
KNL1	#N/A	G2M	G2M	0	0	G2	G2	0	Subcluster010
MAGOHB	#N/A	0	0	0	0	0	0	0	Subcluster010
NDC80	#N/A	G2M	G2M	G2	G2/M	G2	G2	G2-M	Subcluster010
NDUFA5	#N/A	0	0	0	0	0	0	0	Subcluster010
PRC1.1	#N/A	0	0	0	0	0	0	0	Subcluster010
SAE1.1	#N/A	0	0	0	0	0	0	0	Subcluster010
SHCBP1	#N/A	G2M	G2M	G2/M	G2/M	G2/M	G2/M	0	Subcluster010
SYNCRIP	#N/A	0	0	0	0	0	0	0	Subcluster010
AGTRAP	#N/A	0	0	0	0	0	0	0	Subcluster011
ARRDC1	#N/A	0	0	0	0	0	0	0	Subcluster011
ATP2A3	#N/A	0	0	0	0	0	0	0	Subcluster011
ATP2B4	#N/A	0	0	0	0	0	0	0	Subcluster011
COQ8A.1	#N/A	0	0	0	0	0	0	0	Subcluster011
CRIP1.1	#N/A	0	0	0	0	0	0	0	Subcluster011
ERI3	#N/A	0	0	0	0	0	0	0	Subcluster011
FAM98C	#N/A	0	0	0	0	0	0	0	Subcluster011
GATM	#N/A	0	0	0	0	0	0	0	Subcluster011
HCK	#N/A	0	0	0	0	0	0	0	Subcluster011
LPCAT1	#N/A	0	0	0	0	0	0	0	Subcluster011
NUDT16L1	#N/A	0	0	0	0	0	0	0	Subcluster011
PREX1	#N/A	0	0	0	0	0	0	0	Subcluster011
SIGIRR.1	#N/A	0	0	0	0	0	0	0	Subcluster011
SLC27A5	#N/A	0	0	0	0	0	0	0	Subcluster011
ST3GAL4	#N/A	0	0	0	0	0	0	0	Subcluster011
TMEM14A	#N/A	0	0	0	0	0	0	0	Subcluster011
ATP5B.1	#N/A	0	0	0	0	0	0	0	Subcluster012
C11orf1.1	#N/A	0	0	0	0	0	0	0	Subcluster012
COPZ2	#N/A	0	0	0	0	0	0	0	Subcluster012
EBPL	#N/A	0	0	0	0	0	0	0	Subcluster012
EIF3K	#N/A	0	0	0	0	0	0	0	Subcluster012
HIST1H2BD	#N/A	0	0	0	0	0	0	0	Subcluster012
HIST1H2BE	#N/A	G2M	S	0	0	0	0	0	Subcluster012
MZT2A	#N/A	0	0	0	0	0	0	0	Subcluster012
PPA2	#N/A	0	0	0	0	0	0	0	Subcluster012
PSMG2	#N/A	0	0	0	0	0	0	0	Subcluster012
RRP7A	#N/A	0	0	0	0	0	0	0	Subcluster012
TMEM8A.1	#N/A	0	0	0	0	0	0	0	Subcluster012
TUFM	#N/A	0	0	0	0	0	0	0	Subcluster012
ZNF496.1	#N/A	0	0	0	0	0	0	0	Subcluster012
AAAS.1	#N/A	0	0	0	0	0	0	0	Subcluster013
ADAP1	#N/A	0	0	0	0	0	0	0	Subcluster013
ATP5O	#N/A	0	0	0	0	0	0	0	Subcluster013
BSCL2	#N/A	0	0	0	0	0	0	0	Subcluster013
IRF2BP1	#N/A	0	0	0	0	0	0	0	Subcluster013
NDUFAF3.1	#N/A	0	0	0	0	0	0	0	Subcluster013
NEURL1	#N/A	0	0	0	0	0	0	0	Subcluster013
NRSN2	#N/A	0	0	0	0	0	0	0	Subcluster013
RBBP4	#N/A	0	0	0	0	0	0	0	Subcluster013
RUVBL2	RUVBL2	G2M	S	0	0	0	0	0	Subcluster013
SRM.1	#N/A	0	0	0	0	0	0	0	Subcluster013
TMEM176B.3	#N/A	0	0	0	0	0	0	0	Subcluster013
TSN	TSN	S	S	G2/M	0	G2/M	0	0	Subcluster013
TUBG1	#N/A	S	S	0	0	0	0	0	Subcluster013
C8orf88	#N/A	0	0	0	0	0	0	0	Subcluster014
CENPL	#N/A	S	G2M	G2	0	0	0	G2-M	Subcluster014
G3BP2	#N/A	0	0	0	0	0	0	0	Subcluster014
HNRNPL	#N/A	G2M	S	0	0	0	0	0	Subcluster014
KCNN2.1	#N/A	0	0	0	0	0	0	0	Subcluster014
MEX3D	#N/A	0	0	0	0	0	0	0	Subcluster014
PPP2R3C.1	#N/A	0	0	0	0	0	0	0	Subcluster014
RALY	#N/A	0	0	0	0	0	0	0	Subcluster014
SNRPA1	#N/A	0	0	0	0	0	0	0	Subcluster014
SRGN.1	#N/A	0	0	0	0	0	0	0	Subcluster014
STXBP2.3	#N/A	0	0	0	0	0	0	0	Subcluster014
U2AF2.2	#N/A	0	0	0	0	0	0	0	Subcluster014
UQCRH	#N/A	0	0	0	0	0	0	0	Subcluster014
ELP4	#N/A	0	0	0	0	0	0	0	Subcluster015
KDM3B.1	#N/A	0	0	0	0	0	0	0	Subcluster015
MIF4GD.2	#N/A	0	0	0	0	0	0	0	Subcluster015
NUP93	NUP93	S	S	0	0	0	0	0	Subcluster015
NXPE3	#N/A	0	0	0	0	0	0	0	Subcluster015
PCCB	#N/A	0	0	0	0	0	0	0	Subcluster015
RANGAP1	#N/A	G2M	G2M	G2	G1/S	M/G1	0	0	Subcluster015
RUVBL1	#N/A	0	0	0	0	0	0	0	Subcluster015
SFXN2	#N/A	0	0	0	0	0	0	0	Subcluster015
SHMT2	#N/A	0	0	0	0	0	0	0	Subcluster015
TCOF1	#N/A	0	0	0	0	0	0	0	Subcluster015
AAED1	#N/A	0	0	0	0	0	0	0	Subcluster016
AC026461.1	#N/A	0	0	0	0	0	0	0	Subcluster016
AGMAT	#N/A	0	0	0	0	0	0	0	Subcluster016
BST1	#N/A	0	0	0	0	0	0	0	Subcluster016
EEF1A1.1	#N/A	0	0	0	0	0	0	0	Subcluster016
PHF5A	#N/A	0	0	0	0	0	0	0	Subcluster016
RPS25.1	#N/A	0	0	0	0	0	0	0	Subcluster016
SMYD3	#N/A	0	0	0	0	0	0	0	Subcluster016
SNRPCP2	#N/A	0	0	0	0	0	0	0	Subcluster016
TFAM	#N/A	0	0	0	0	0	0	0	Subcluster016
TOMM5	#N/A	0	0	0	0	0	0	0	Subcluster016
ATP8B4.3	#N/A	0	0	0	0	0	0	0	Subcluster017
CDKN3	#N/A	G2M	G2M	M/G1	0	M/G1	M/G1	G2-M	Subcluster017
CPSF3	#N/A	S	S	0	0	0	0	0	Subcluster017
FOXD1.1	#N/A	0	0	0	0	0	0	0	Subcluster017
GPSM2	#N/A	G2M	G2M	G2/M	G2/M	G2/M	G2/M	G2-M	Subcluster017
MTFR2	#N/A	S	G2M	0	0	0	G2	0	Subcluster017
NUP37	#N/A	S	G2M	M/G1	G2/M	0	G2/M	0	Subcluster017
OIP5	#N/A	G2M	G2M	0	M/G1	G2	G2/M	G2-M	Subcluster017
SLC10A4	#N/A	0	0	0	0	0	0	0	Subcluster017
SLC25A19	#N/A	0	0	0	0	0	0	0	Subcluster017
UQCC2	#N/A	0	0	0	0	0	0	0	Subcluster017
AC139530.2	#N/A	0	0	0	0	0	0	0	Subcluster018
ALKBH7	#N/A	0	0	0	0	0	0	0	Subcluster018
ATP5G2P4	#N/A	0	0	0	0	0	0	0	Subcluster018
CCR2	#N/A	0	0	0	0	0	0	0	Subcluster018
MT1E	#N/A	0	0	0	0	0	0	0	Subcluster018
MT1G	#N/A	0	0	0	0	0	0	0	Subcluster018
PSMB10	#N/A	0	0	0	0	0	0	0	Subcluster018
SNRPC	#N/A	0	0	0	0	0	0	0	Subcluster018
TOMM6	#N/A	0	0	0	0	0	0	0	Subcluster018
ZSCAN5A	#N/A	0	0	0	0	0	0	0	Subcluster018
GMNN	#N/A	S	S	G1/S	G1/S	0	0	G1-S	Subcluster019
GTSF1	#N/A	0	0	0	0	0	0	0	Subcluster019
MDH2	#N/A	0	0	0	0	0	0	0	Subcluster019
METTL26.1	#N/A	0	0	0	0	0	0	0	Subcluster019
MRPS2	#N/A	0	0	0	0	0	0	0	Subcluster019
PIGU	#N/A	S	G2M	0	0	0	0	0	Subcluster019
PRPF19	#N/A	0	0	0	0	0	0	0	Subcluster019
RFC3	#N/A	S	S	0	G1/S	0	0	0	Subcluster019
SF3A2	#N/A	0	0	0	0	0	0	0	Subcluster019
UBA1	#N/A	0	0	0	0	0	0	0	Subcluster019
CDCA7L	#N/A	S	S	G1/S	0	0	G1/S	G1-S	Subcluster020
FANCC	#N/A	G2M	S	0	0	0	0	G2-M	Subcluster020
ILVBL	#N/A	0	0	0	0	0	0	0	Subcluster020
LTB4R	#N/A	0	0	0	0	0	0	0	Subcluster020
PGAP2.1	#N/A	0	0	0	0	0	0	0	Subcluster020
ROGDI	#N/A	0	0	0	0	0	0	0	Subcluster020
SECTM1	#N/A	0	0	0	0	0	0	0	Subcluster020
SHMT1	#N/A	0	0	0	0	0	0	0	Subcluster020
STPG1	#N/A	0	0	0	0	0	0	0	Subcluster020
TXNDC12.2	#N/A	0	0	0	0	0	0	0	Subcluster020
CENPC	#N/A	0	0	0	0	0	0	0	Subcluster021
CENPK	#N/A	S	S	0	0	0	0	0	Subcluster021
CENPU	#N/A	S	S	S	G2/M	0	G1/S	0	Subcluster021
ESCO2	#N/A	S	S	0	0	0	0	G1-S	Subcluster021
FAF1	#N/A	S	G2M	0	G1/S	0	0	0	Subcluster021
KIF24	#N/A	G2M	S	0	0	0	0	0	Subcluster021
NEDD1	#N/A	S	S	0	0	0	0	0	Subcluster021
ODF2	#N/A	G2M	G2M	G2/M	0	M/G1	0	0	Subcluster021
POLA1	POLA1	S	S	S	0	0	0	0	Subcluster021
SMCHD1.1	#N/A	0	0	0	0	0	0	0	Subcluster021
ARHGEF6.1	#N/A	0	0	0	0	0	0	0	Subcluster022
CDC25A	#N/A	S	S	G1/S	G1/S	G1/S	G1/S	0	Subcluster022
CDC6	#N/A	S	S	G1/S	G1/S	G1/S	G1/S	G1-S	Subcluster022
FTLP17.1	#N/A	0	0	0	0	0	0	0	Subcluster022
MLH1	#N/A	G2M	S	0	0	0	0	0	Subcluster022
PAF1	#N/A	0	0	0	0	0	0	0	Subcluster022
PRIM1	#N/A	S	S	S	M/G1	S	S	0	Subcluster022
PSIP1.1	#N/A	0	0	0	0	0	0	0	Subcluster022
RNF167.1	#N/A	0	0	0	0	0	0	0	Subcluster022
SLC39A6	#N/A	0	0	0	0	0	0	0	Subcluster022
ATP5J2	#N/A	0	0	0	0	0	0	0	Subcluster023
CHCHD1	#N/A	0	0	0	0	0	0	0	Subcluster023
LSM7	#N/A	0	0	0	0	0	0	0	Subcluster023
NDUFA1	#N/A	0	0	0	0	0	0	0	Subcluster023
PPP1R8	#N/A	0	0	0	0	0	0	0	Subcluster023
SCAND1.1	#N/A	0	0	0	0	0	0	0	Subcluster023
SF3B5	#N/A	0	0	0	0	0	0	0	Subcluster023
SLIRP	#N/A	0	0	0	0	0	0	0	Subcluster023
UBL5	#N/A	0	0	0	0	0	0	0	Subcluster023
UQCRQ	#N/A	0	0	0	0	0	0	0	Subcluster023
BARD1	#N/A	S	S	G1/S	G1/S	G1/S	G1/S	0	Subcluster024
BX322639.1	#N/A	0	0	0	0	0	0	0	Subcluster024
C18orf54	#N/A	G2M	G2M	0	0	0	0	0	Subcluster024
FAM111A.1	#N/A	0	0	0	0	0	0	0	Subcluster024
HIRIP3	#N/A	0	0	0	0	0	0	0	Subcluster024
PARP2	#N/A	S	G2M	0	G1/S	0	0	0	Subcluster024
RAD54B	#N/A	S	S	0	G1/S	0	0	0	Subcluster024
TICRR	#N/A	S	S	0	0	0	G2	G2-M	Subcluster024
TSPAN3.1	#N/A	0	0	0	0	0	0	0	Subcluster024
XRCC2	#N/A	S	S	0	0	0	0	G1-S	Subcluster024
LRRC59	#N/A	0	0	0	0	0	0	0	Subcluster025
PRKD2	#N/A	0	0	0	0	0	0	0	Subcluster025
PRPF38A	#N/A	0	0	0	0	0	0	0	Subcluster025
PRR13	#N/A	0	0	0	0	0	0	0	Subcluster025
PSMB7	#N/A	0	0	0	0	0	0	0	Subcluster025
SAP18	#N/A	0	0	0	0	0	0	0	Subcluster025
SRP14	#N/A	0	0	0	0	0	0	0	Subcluster025
SRSF9	#N/A	0	0	0	0	0	0	0	Subcluster025
TMA7	#N/A	0	0	0	0	0	0	0	Subcluster025
CABLES2	#N/A	0	0	0	0	0	0	0	Subcluster026
CD70	#N/A	0	0	0	0	0	0	0	Subcluster026
CHAF1A	#N/A	S	S	G1/S	G1/S	G1/S	G1/S	G1-S	Subcluster026
FBRSL1.1	#N/A	0	0	0	0	0	0	0	Subcluster026
FOXP1.1	#N/A	0	0	0	0	0	0	0	Subcluster026
PLEKHH3	#N/A	0	0	0	0	0	0	0	Subcluster026
RAC3	#N/A	0	0	0	0	0	0	0	Subcluster026
SEPHS1	#N/A	G2M	S	G2/M	G2/M	0	0	0	Subcluster026
SKI	#N/A	0	0	0	0	0	0	0	Subcluster026
BZW1	#N/A	0	0	0	0	0	0	0	Subcluster027
C4orf32	#N/A	0	0	0	0	0	0	0	Subcluster027
FKBP5	#N/A	0	0	0	0	0	0	0	Subcluster027
HNRNPUL1.2	#N/A	0	0	0	0	0	0	0	Subcluster027
HPRT1	#N/A	S	G2M	0	0	0	0	0	Subcluster027
MAGEB2	#N/A	0	0	0	0	0	0	0	Subcluster027
NAA35	#N/A	0	0	0	0	0	0	0	Subcluster027
TIFAB	#N/A	0	0	0	0	0	0	0	Subcluster027
TMEM38B	#N/A	0	0	0	0	0	0	0	Subcluster027
ATP8B4	#N/A	0	0	0	0	0	0	0	Subcluster028
CA2	#N/A	0	0	0	0	0	0	0	Subcluster028
CDC45	#N/A	S	S	S	G1/S	0	G1/S	0	Subcluster028
DCK	#N/A	S	S	0	0	0	0	0	Subcluster028
HAUS6	#N/A	S	S	0	0	0	M/G1	0	Subcluster028
HDAC1	#N/A	0	0	0	0	0	0	0	Subcluster028
HIST1H2AK	#N/A	G2M	S	0	0	0	0	0	Subcluster028
HNRNPA0	#N/A	0	0	0	0	0	0	0	Subcluster028
SNRPE.1	#N/A	0	0	0	0	0	0	0	Subcluster028
AC091544.3	#N/A	0	0	0	0	0	0	0	Subcluster029
APOBEC3B	#N/A	0	0	0	0	0	0	0	Subcluster029
H2AFV	#N/A	G2M	G2M	0	G2/M	G2	0	0	Subcluster029
H2AFZ	#N/A	G2M	G2M	0	0	0	0	0	Subcluster029
ICAM3.1	#N/A	0	0	0	0	0	0	0	Subcluster029
ILF2.1	#N/A	0	0	0	0	0	0	0	Subcluster029
MLST8.1.1	#N/A	0	0	0	0	0	0	0	Subcluster029
SNRPB	#N/A	0	0	0	0	0	0	0	Subcluster029
UQCRFS1P1	#N/A	0	0	0	0	0	0	0	Subcluster029
AC025171.2.1	#N/A	0	0	0	0	0	0	0	Subcluster030
C16orf59	#N/A	0	0	0	0	0	0	0	Subcluster030
CEP78	#N/A	S	S	0	0	0	0	0	Subcluster030
ICMT.1	#N/A	0	0	0	0	0	0	0	Subcluster030
SKP2	#N/A	0	0	0	0	0	0	0	Subcluster030
SMC1B	#N/A	0	0	0	0	0	0	0	Subcluster030
TONSL	#N/A	0	0	0	0	0	0	0	Subcluster030
UBL7-AS1	#N/A	0	0	0	0	0	0	0	Subcluster030
ZNF519	#N/A	0	0	0	0	0	0	0	Subcluster030
C10orf91	#N/A	0	0	0	0	0	0	0	Subcluster031
CLPP	#N/A	0	0	0	0	0	0	0	Subcluster031
COA3	#N/A	0	0	0	0	0	0	0	Subcluster031
IRX3	#N/A	0	0	0	0	0	0	0	Subcluster031
MRPL58	#N/A	0	0	0	0	0	0	0	Subcluster031
NDUFAF8	#N/A	0	0	0	0	0	0	0	Subcluster031
NXT1	#N/A	0	0	0	0	0	0	0	Subcluster031
SSSCA1	#N/A	0	0	0	0	0	0	0	Subcluster031
WRAP53	#N/A	G2M	S	0	0	0	0	0	Subcluster031
CDIP1	#N/A	0	0	0	0	0	0	0	Subcluster032
GINM1	#N/A	0	0	0	0	0	0	0	Subcluster032
HMGN2	#N/A	0	0	0	0	0	0	0	Subcluster032
IGFBP2	#N/A	0	0	0	0	0	0	0	Subcluster032
IGFBPL1	#N/A	0	0	0	0	0	0	0	Subcluster032
PENK	#N/A	0	0	0	0	0	0	0	Subcluster032
PGAM5	#N/A	0	0	0	0	0	0	0	Subcluster032
RAE1	#N/A	0	0	0	0	0	0	0	Subcluster032
UBB	#N/A	0	0	0	0	0	0	0	Subcluster032
DHODH	#N/A	0	0	0	0	0	0	0	Subcluster033
MLEC	#N/A	0	0	0	0	0	0	0	Subcluster033
NUBP2	#N/A	0	0	0	0	0	0	0	Subcluster033
PAGR1.1	#N/A	0	0	0	0	0	0	0	Subcluster033
RCCD1	#N/A	0	0	0	0	0	0	0	Subcluster033
RPP25L	#N/A	0	0	0	0	0	0	0	Subcluster033
SLC25A11	#N/A	G2M	G2M	0	0	0	0	0	Subcluster033
TXN2.1	#N/A	0	0	0	0	0	0	0	Subcluster033
YWHAH	#N/A	0	0	0	0	0	0	0	Subcluster033
AP1S3	#N/A	0	0	0	0	0	0	0	Subcluster034
CD302	#N/A	0	0	0	0	0	0	0	Subcluster034
INTS14	#N/A	0	0	0	0	0	0	0	Subcluster034
MRPL3	#N/A	0	0	0	0	0	0	0	Subcluster034
NIP7	#N/A	0	0	0	0	0	0	0	Subcluster034
RAN	#N/A	S	S	M/G1	0	G2	0	0	Subcluster034
SATB1-AS1.2	#N/A	0	0	0	0	0	0	0	Subcluster034
ZW10	#N/A	S	S	0	0	0	0	0	Subcluster034
AC074135.1	#N/A	0	0	0	0	0	0	0	Subcluster035
ANKRD18A	#N/A	0	0	0	0	0	0	0	Subcluster035
CLSPN	#N/A	S	S	G1/S	G1/S	0	S	0	Subcluster035
DONSON	#N/A	S	S	G1/S	G2/M	0	G1/S	0	Subcluster035
FAM92A	#N/A	0	0	0	0	0	0	0	Subcluster035
LRRC1	#N/A	0	0	0	0	0	0	0	Subcluster035
MBNL3	#N/A	0	0	0	0	0	0	0	Subcluster035
PON2	#N/A	0	0	0	0	0	0	0	Subcluster035
FAU	#N/A	0	0	0	0	0	0	0	Subcluster036
PDZD11	#N/A	0	0	0	0	0	0	0	Subcluster036
RPL18	#N/A	0	0	0	0	0	0	0	Subcluster036
RPS14	#N/A	0	0	0	0	0	0	0	Subcluster036
RPS7	#N/A	0	0	0	0	0	0	0	Subcluster036
SLPI	#N/A	0	0	0	0	0	0	0	Subcluster036
SNRPD2	#N/A	0	0	0	0	0	0	0	Subcluster036
TIMM10	#N/A	0	0	0	0	0	0	0	Subcluster036
ESD.1	#N/A	0	0	0	0	0	0	0	Subcluster037
LLPH	#N/A	0	0	0	0	0	0	0	Subcluster037
MRPL42	#N/A	0	0	0	0	0	0	0	Subcluster037
MRPL47	#N/A	0	0	0	0	0	0	0	Subcluster037
PA2G4	#N/A	S	S	0	0	0	0	0	Subcluster037
RPL17	#N/A	0	0	0	0	0	0	0	Subcluster037
SNRPD1	#N/A	0	0	0	0	0	0	0	Subcluster037
XRCC6	#N/A	G2M	S	0	0	0	0	0	Subcluster037
C7orf50	#N/A	0	0	0	0	0	0	0	Subcluster038
CACYBP.1	#N/A	0	0	0	0	0	0	0	Subcluster038
EXOSC7	#N/A	0	0	0	0	0	0	0	Subcluster038
MRPL1	#N/A	0	0	0	0	0	0	0	Subcluster038
SAPCD2	#N/A	0	0	0	0	0	0	0	Subcluster038
SIGMAR1	#N/A	0	0	0	0	0	0	0	Subcluster038
SOX12.1	#N/A	0	0	0	0	0	0	0	Subcluster038
WDR18	#N/A	0	0	0	0	0	0	0	Subcluster038
BUD13	#N/A	0	0	0	0	0	0	0	Subcluster039
CNOT1	#N/A	0	0	0	0	0	0	0	Subcluster039
DESI2	#N/A	0	0	0	0	0	0	0	Subcluster039
MGST1.1	#N/A	0	0	0	0	0	0	0	Subcluster039
OXR1	#N/A	0	0	0	0	0	0	0	Subcluster039
SF3A1	#N/A	0	0	0	0	0	0	0	Subcluster039
SRSF10	#N/A	0	0	0	0	0	0	0	Subcluster039
TBC1D1.1	#N/A	0	0	0	0	0	0	0	Subcluster039
GATA2-AS1	#N/A	0	0	0	0	0	0	0	Subcluster040
HIST1H2BC	#N/A	S	G2M	0	0	0	0	0	Subcluster040
HIST1H2BM	#N/A	G2M	S	0	0	0	0	0	Subcluster040
HIST1H4B	#N/A	G2M	0	0	0	0	S	0	Subcluster040
HIST1H4E	#N/A	G2M	0	S	0	0	S	0	Subcluster040
HIST2H2AB	#N/A	G2M	S	0	0	0	S	0	Subcluster040
LSM3	#N/A	G2M	G2M	0	0	0	0	0	Subcluster040
RNASE2	#N/A	0	0	0	0	0	0	0	Subcluster040
AC244394.1	#N/A	0	0	0	0	0	0	0	Subcluster041
IGF2BP2	#N/A	0	0	0	0	0	0	0	Subcluster041
MATR3	#N/A	0	0	0	0	0	0	0	Subcluster041
NUDT21	#N/A	0	0	0	0	0	0	0	Subcluster041
TBC1D5.2	#N/A	0	0	0	0	0	0	0	Subcluster041
TRHDE	#N/A	0	0	0	0	0	0	0	Subcluster041
ZNRF3	#N/A	0	0	0	0	0	0	0	Subcluster041
ABCB10	#N/A	0	0	0	0	0	0	0	Subcluster042
ATP6V0E2	#N/A	0	0	0	0	0	0	0	Subcluster042
LIMK2	#N/A	0	0	0	0	0	0	0	Subcluster042
MLST8.1	#N/A	0	0	0	0	0	0	0	Subcluster042
PDK3	#N/A	0	0	0	0	0	0	0	Subcluster042
SLC35D1.1	#N/A	0	0	0	0	0	0	0	Subcluster042
TMEM9.1	#N/A	0	0	0	0	0	0	0	Subcluster042
ANLN	#N/A	G2M	G2M	G2	0	G2/M	G2	G2-M	Subcluster043
CDC7	#N/A	S	S	S	G1/S	0	0	0	Subcluster043
CENPP	#N/A	S	G2M	0	0	0	0	0	Subcluster043
CIT	#N/A	G2M	G2M	0	G2/M	0	G2/M	G2-M	Subcluster043
KIF15	#N/A	G2M	G2M	0	G2/M	G2	G2	G2-M	Subcluster043
PDS5B	PDS5B	S	S	0	0	0	0	0	Subcluster043
TSEN15	#N/A	0	0	0	0	0	0	0	Subcluster043
CHRNA5	#N/A	0	0	0	0	0	0	0	Subcluster044
FARP2	#N/A	0	0	0	0	0	0	0	Subcluster044
ITGB3BP	#N/A	G2M	G2M	0	G2/M	0	0	0	Subcluster044
MRPS31P4	#N/A	0	0	0	0	0	0	0	Subcluster044
NT5DC1	#N/A	0	0	0	0	0	0	0	Subcluster044
OCRL	#N/A	0	0	0	0	0	0	0	Subcluster044
ZNF426	#N/A	0	0	0	0	0	0	0	Subcluster044
CNPY3.1	#N/A	0	0	0	0	0	0	0	Subcluster045
MECR	#N/A	0	0	0	0	0	0	0	Subcluster045
PFAS	#N/A	S	S	0	0	0	0	0	Subcluster045
PGLS	#N/A	0	0	0	0	0	0	0	Subcluster045
RPS15	#N/A	0	0	0	0	0	0	0	Subcluster045
SLC38A5.1	#N/A	0	0	0	0	0	0	0	Subcluster045
TMEM160	#N/A	0	0	0	0	0	0	0	Subcluster045
BCAT2	#N/A	0	0	0	0	0	0	0	Subcluster046
C21orf59	#N/A	0	0	0	0	0	0	0	Subcluster046
CCND3.1	#N/A	0	0	0	0	0	0	0	Subcluster046
GHDC	#N/A	0	0	0	0	0	0	0	Subcluster046
PHACTR3	#N/A	0	0	0	0	0	0	0	Subcluster046
TMEM173.2	#N/A	0	0	0	0	0	0	0	Subcluster046
ZDHHC4	#N/A	0	0	0	0	0	0	0	Subcluster046
CARHSP1.1	#N/A	0	0	0	0	0	0	0	Subcluster047
CYC1	#N/A	0	0	0	0	0	0	0	Subcluster047
FN3KRP	#N/A	S	G2M	0	G2/M	0	S	G1-S	Subcluster047
NOP16	#N/A	0	0	0	0	0	0	0	Subcluster047
POLD1	#N/A	S	S	0	0	0	0	0	Subcluster047
POP7	#N/A	S	G2M	0	0	0	0	0	Subcluster047
AFMID	#N/A	0	0	0	0	0	0	0	Subcluster048
ALAD	#N/A	0	0	0	0	0	0	0	Subcluster048
KANK2	#N/A	0	0	0	0	0	0	0	Subcluster048
PDLIM2.2	#N/A	0	0	0	0	0	0	0	Subcluster048
RASSF2.1	#N/A	0	0	0	0	0	0	0	Subcluster048
TMEM104	#N/A	0	0	0	0	0	0	0	Subcluster048
ADGRL3	#N/A	0	0	0	0	0	0	0	Subcluster049
BCL2L12	#N/A	G2M	G2M	0	0	0	0	0	Subcluster049
PBX3	#N/A	0	0	0	0	0	0	0	Subcluster049
PIN4	#N/A	0	0	0	0	0	0	0	Subcluster049
RPL21	#N/A	0	0	0	0	0	0	0	Subcluster049
TMX1	#N/A	0	0	0	0	0	0	0	Subcluster049
COX7C	#N/A	0	0	0	0	0	0	0	Subcluster050
EPHX1	#N/A	0	0	0	0	0	0	0	Subcluster050
FAAP24	#N/A	0	0	0	0	0	0	0	Subcluster050
LAS1L	#N/A	0	0	0	0	0	0	0	Subcluster050
SF3A3	#N/A	0	0	0	0	0	0	0	Subcluster050
THOC6	#N/A	0	0	0	0	0	0	0	Subcluster050
AC021193.1	#N/A	0	0	0	0	0	0	0	Subcluster051
HACD4	#N/A	0	0	0	0	0	0	0	Subcluster051
MMS22L	#N/A	S	S	0	0	0	G1/S	0	Subcluster051
PIDD1	#N/A	0	0	0	0	0	0	0	Subcluster051
RIBC2	#N/A	S	S	0	0	G1/S	0	0	Subcluster051
TCAF1	#N/A	0	0	0	0	0	0	0	Subcluster051
ARL2	#N/A	0	0	0	0	0	0	0	Subcluster052
ATPIF1	#N/A	0	0	0	0	0	0	0	Subcluster052
CDC42SE2	#N/A	0	0	0	0	0	0	0	Subcluster052
ERCC2	#N/A	0	0	0	0	0	0	0	Subcluster052
FXN	#N/A	0	0	0	0	0	0	0	Subcluster052
GLRX5	#N/A	0	0	0	0	0	0	0	Subcluster052
BOLA3	#N/A	0	0	0	0	0	0	0	Subcluster053
COX6B1	#N/A	0	0	0	0	0	0	0	Subcluster053
MT1F.1	#N/A	0	0	0	0	0	0	0	Subcluster053
PIH1D1.1	#N/A	0	0	0	0	0	0	0	Subcluster053
PTRHD1	#N/A	0	0	0	0	0	0	0	Subcluster053
TMEM258	#N/A	0	0	0	0	0	0	0	Subcluster053
AKR1B1	#N/A	0	0	0	0	0	0	0	Subcluster054
GPX4	#N/A	0	0	0	0	0	0	0	Subcluster054
H3F3AP4	#N/A	0	0	0	0	0	0	0	Subcluster054
LYRM4.1	#N/A	0	0	0	0	0	0	0	Subcluster054
TRIR.2	#N/A	0	0	0	0	0	0	0	Subcluster054
XRCC5	XRCC5	S	S	0	0	0	0	0	Subcluster054
ABHD18	#N/A	0	0	0	0	0	0	0	Subcluster055
GOLPH3L	#N/A	0	0	0	0	0	0	0	Subcluster055
MNDA	#N/A	0	0	0	0	0	0	0	Subcluster055
NOL12	#N/A	0	0	0	0	0	0	0	Subcluster055
TSPO	#N/A	0	0	0	0	0	0	0	Subcluster055
BIRC5	#N/A	G2M	G2M	G2/M	G2/M	M/G1	M/G1	G2-M	Subcluster056
INCENP	#N/A	G2M	G2M	0	0	0	G2/M	G2-M	Subcluster056
KIF18B	KIF18B	G2M	G2M	0	M/G1	G2	0	G2-M	Subcluster056
POC1A	#N/A	G2M	G2M	G2/M	0	0	0	0	Subcluster056
RNF26	#N/A	G2M	G2M	0	0	M/G1	G2/M	G2-M	Subcluster056
CCDC14	#N/A	0	0	0	0	0	0	0	Subcluster057
CENPJ	#N/A	S	G2M	0	0	0	0	0	Subcluster057
FANCA.1	#N/A	0	0	0	0	0	0	0	Subcluster057
HELLS	#N/A	S	S	S	G1/S	0	G1/S	0	Subcluster057
MTBP	#N/A	S	S	0	0	0	0	G2-M	Subcluster057
EIF4EBP3	#N/A	0	0	0	0	0	0	0	Subcluster058
HAUS5	#N/A	G2M	S	S	G1/S	0	0	G1-S	Subcluster058
HSPA14	#N/A	0	0	0	0	0	0	0	Subcluster058
MAPK12.1	#N/A	0	0	0	0	0	0	0	Subcluster058
MFNG	#N/A	0	0	0	0	0	0	0	Subcluster058
HSPD1	#N/A	0	0	0	0	0	0	0	Subcluster059
HSPD1P4	#N/A	0	0	0	0	0	0	0	Subcluster059
PPA1	#N/A	0	0	0	0	0	0	0	Subcluster059
SNRNP200.1	#N/A	0	0	0	0	0	0	0	Subcluster059
SRRT	#N/A	0	0	0	0	0	0	0	Subcluster059
DACH1	#N/A	0	0	0	0	0	0	0	Subcluster060
KCNK5	#N/A	0	0	0	0	0	0	0	Subcluster060
NASP	#N/A	S	S	G1/S	G1/S	0	0	0	Subcluster060
POLR2I	#N/A	0	0	0	0	0	0	0	Subcluster060
YEATS4	YEATS4	S	S	0	G1/S	0	G1/S	0	Subcluster060
CBX3	#N/A	G2M	G2M	M/G1	0	0	0	0	Subcluster061
MBD3.1	#N/A	0	0	0	0	0	0	0	Subcluster061
PAIP1.1	#N/A	0	0	0	0	0	0	0	Subcluster061
TAF5	#N/A	0	0	0	0	0	0	0	Subcluster061
UTP11	#N/A	0	0	0	0	0	0	0	Subcluster061
BANF1	#N/A	0	0	0	0	0	0	0	Subcluster062
CNOT9.1	#N/A	0	0	0	0	0	0	0	Subcluster062
NDUFB11	#N/A	0	0	0	0	0	0	0	Subcluster062
TRAPPC1	#N/A	0	0	0	0	0	0	0	Subcluster062
UXT	#N/A	0	0	0	0	0	0	0	Subcluster062
AC009506.1	#N/A	0	0	0	0	0	0	0	Subcluster063
ACRBP	#N/A	0	0	0	0	0	0	0	Subcluster063
DDX1	#N/A	0	0	0	0	0	0	0	Subcluster063
SPART.2	#N/A	0	0	0	0	0	0	0	Subcluster063
ZNF503	#N/A	0	0	0	0	0	0	0	Subcluster063
B3GALNT2	#N/A	0	0	0	0	0	0	0	Subcluster064
FKBP4	#N/A	0	0	0	0	0	0	0	Subcluster064
GPD1L	#N/A	0	0	0	0	0	0	0	Subcluster064
GRK2	#N/A	0	0	0	0	0	0	0	Subcluster064
UHRF1.1	#N/A	0	0	0	0	0	0	0	Subcluster064
ALDOAP2	#N/A	0	0	0	0	0	0	0	Subcluster065
CSTA	#N/A	0	0	0	0	0	0	0	Subcluster065
RPL36A	#N/A	0	0	0	0	0	0	0	Subcluster065
RPL41	#N/A	0	0	0	0	0	0	0	Subcluster065
SNRPE	#N/A	0	0	0	0	0	0	0	Subcluster065
FAM107B	#N/A	0	0	0	0	0	0	0	Subcluster066
HDAC2.1	#N/A	0	0	0	0	0	0	0	Subcluster066
RPS2	#N/A	0	0	0	0	0	0	0	Subcluster066
TOPBP1	#N/A	S	S	G1/S	G1/S	0	0	0	Subcluster066
YWHAZ.4	#N/A	0	0	0	0	0	0	0	Subcluster066
DCPS	#N/A	0	0	0	0	0	0	0	Subcluster067
EAF2	#N/A	0	0	0	0	0	0	0	Subcluster067
MS4A6A	#N/A	0	0	0	0	0	0	0	Subcluster067
PPP1R35	#N/A	0	0	0	0	0	0	0	Subcluster067
THYN1	#N/A	0	0	0	0	0	0	0	Subcluster067
C9orf40	#N/A	G2M	G2M	0	0	0	0	0	Subcluster068
CTDSPL2	#N/A	0	0	0	0	0	0	0	Subcluster068
HIST2H2BF	#N/A	G2M	S	0	0	0	0	0	Subcluster068
HMGB1P32	#N/A	0	0	0	0	0	0	0	Subcluster068
EMB.2	#N/A	0	0	0	0	0	0	0	Subcluster069
PSTPIP2	#N/A	0	0	0	0	0	0	0	Subcluster069
SEL1L3	#N/A	0	0	0	0	0	0	0	Subcluster069
ZNF551	#N/A	0	0	0	0	0	0	0	Subcluster069
C22orf39	#N/A	0	0	0	0	0	0	0	Subcluster070
CENPN	#N/A	S	G2M	0	G2/M	0	0	0	Subcluster070
DLEU2	#N/A	S	0	0	G2/M	0	0	0	Subcluster070
NUCB2.1	#N/A	0	0	0	0	0	0	0	Subcluster070
BNIP3.1	#N/A	0	0	0	0	0	0	0	Subcluster071
PHF7	#N/A	G2M	G2M	0	0	0	0	0	Subcluster071
RNF212	#N/A	0	0	0	0	0	0	0	Subcluster071
SLC6A8	#N/A	0	0	0	0	0	0	0	Subcluster071
CES1	#N/A	0	0	0	0	0	0	0	Subcluster072
GSTM3	#N/A	0	0	0	0	0	0	0	Subcluster072
HSPB1.2	#N/A	0	0	0	0	0	0	0	Subcluster072
TMEM39B	#N/A	0	0	0	0	0	0	0	Subcluster072
MRPL18	#N/A	0	0	0	0	0	0	0	Subcluster073
MXI1	#N/A	0	0	0	0	0	0	0	Subcluster073
SDHAF3	#N/A	0	0	0	0	0	0	0	Subcluster073
TLE4.1	#N/A	0	0	0	0	0	0	0	Subcluster073
DSC2	#N/A	0	0	0	0	0	0	0	Subcluster074
ORC6	#N/A	S	S	0	G1/S	0	0	0	Subcluster074
SVBP.2	#N/A	0	0	0	0	0	0	0	Subcluster074
TMEM18	#N/A	0	0	0	0	0	0	0	Subcluster074
ALDH18A1.2	#N/A	0	0	0	0	0	0	0	Subcluster075
CDKN2AIPNL	#N/A	S	S	0	0	0	G2/M	0	Subcluster075
CETN3	#N/A	S	S	0	0	0	0	0	Subcluster075
IL1RAP	#N/A	0	0	0	0	0	0	0	Subcluster075
CLNS1A	#N/A	0	0	0	0	0	0	0	Subcluster076
COMMD4	#N/A	0	0	0	0	0	0	0	Subcluster076
CTNNBIP1	#N/A	0	0	0	0	0	0	0	Subcluster076
GALK1	#N/A	0	0	0	0	0	0	0	Subcluster076
C1orf112	#N/A	S	S	0	0	0	0	G2-M	Subcluster077
KIAA1524	#N/A	0	0	0	0	0	0	0	Subcluster077
LINC01572	#N/A	0	0	0	0	0	0	0	Subcluster077
SMC4	SMC4	G2M	G2M	G2	G2/M	0	G2/M	G2-M	Subcluster077
AL713998.1.7	#N/A	0	0	0	0	0	0	0	Subcluster078
LIG1	#N/A	G2M	S	0	0	0	0	G1-S	Subcluster078
PIWIL4.4	#N/A	0	0	0	0	0	0	0	Subcluster078
RACGAP1	#N/A	G2M	G2M	0	M/G1	G2/M	G2	G2-M	Subcluster078
CCT6A	#N/A	S	S	0	0	0	0	0	Subcluster079
CHCHD3	#N/A	0	0	0	0	0	0	0	Subcluster079
CS.1	#N/A	0	0	0	0	0	0	0	Subcluster079
GTF3C3	#N/A	0	0	0	0	0	0	0	Subcluster079
IDH2	#N/A	0	0	0	0	0	0	0	Subcluster080
NET1	#N/A	0	0	0	0	0	0	0	Subcluster080
NSD2	#N/A	G2M	S	0	G2/M	0	0	G2-M	Subcluster080
PAICS	#N/A	S	S	0	0	0	0	0	Subcluster080
HMBS	#N/A	0	0	0	0	0	0	0	Subcluster081
MRPS12	#N/A	0	0	0	0	0	0	0	Subcluster081
MRPS24	#N/A	0	0	0	0	0	0	0	Subcluster081
SNU13.2	#N/A	0	0	0	0	0	0	0	Subcluster081
AGT.2	#N/A	0	0	0	0	0	0	0	Subcluster082
GTPBP8	#N/A	0	0	0	0	0	0	0	Subcluster082
RPS4X	#N/A	0	0	0	0	0	0	0	Subcluster082
SEZ6L2.1	#N/A	0	0	0	0	0	0	0	Subcluster082
LIN54.1	#N/A	0	0	0	0	0	0	0	Subcluster083
LIN9	#N/A	S	G2M	0	0	0	G2	0	Subcluster083
TMEM238	#N/A	0	0	0	0	0	0	0	Subcluster083
TPGS2	#N/A	0	0	0	0	0	0	0	Subcluster083
AL391832.3.1	#N/A	0	0	0	0	0	0	0	Subcluster084
B3GNT5.1	#N/A	0	0	0	0	0	0	0	Subcluster084
FAM60DP	#N/A	0	0	0	0	0	0	0	Subcluster084
IRF2BP2.1	#N/A	0	0	0	0	0	0	0	Subcluster084
ACTL6A	#N/A	0	0	0	0	0	0	0	Subcluster085
COX4I1	#N/A	0	0	0	0	0	0	0	Subcluster085
IFITM2	#N/A	0	0	0	0	0	0	0	Subcluster085
NCBP1.2	#N/A	0	0	0	0	0	0	0	Subcluster085
CASP2	#N/A	S	S	0	G1/S	0	G1/S	G1-S	Subcluster086
MSRB2	#N/A	0	0	0	0	0	0	0	Subcluster086
MTMR1	#N/A	0	0	0	0	0	0	0	Subcluster086
MTMR8	#N/A	0	0	0	0	0	0	0	Subcluster086
ENSA	#N/A	0	0	0	0	0	0	0	Subcluster087
NME4	#N/A	0	0	0	0	0	0	0	Subcluster087
SUMO3	#N/A	0	0	0	0	0	0	0	Subcluster087
UMPS	#N/A	0	0	0	0	0	0	0	Subcluster087
CYBA	#N/A	0	0	0	0	0	0	0	Subcluster088
FIBP	#N/A	0	0	0	0	0	0	0	Subcluster088
HINT2	#N/A	0	0	0	0	0	0	0	Subcluster088
LSM4	#N/A	G2M	G2M	0	0	0	0	0	Subcluster088
AL033527.5	#N/A	0	0	0	0	0	0	0	Subcluster089
GAPDHP75.1	#N/A	0	0	0	0	0	0	0	Subcluster089
WLS	#N/A	0	0	0	0	0	0	0	Subcluster089
ADSL	#N/A	0	0	0	0	0	0	0	Subcluster090
MAP4K2	#N/A	0	0	0	0	0	0	0	Subcluster090
NOC2L	#N/A	0	0	0	0	0	0	0	Subcluster090
AL356417.2	#N/A	0	0	0	0	0	0	0	Subcluster091
ALKBH3	#N/A	0	0	0	0	0	0	0	Subcluster091
TARBP1	#N/A	0	0	0	0	0	0	0	Subcluster091
GPX1.2	#N/A	0	0	0	0	0	0	0	Subcluster092
SCAND1	#N/A	0	0	0	0	0	0	0	Subcluster092
SULT1A1	#N/A	0	0	0	0	0	0	0	Subcluster092
GMDS	#N/A	0	0	0	0	0	0	0	Subcluster093
MLC1.1	#N/A	0	0	0	0	0	0	0	Subcluster093
SMPD4	#N/A	0	0	0	0	0	0	0	Subcluster093
CBX5.1	#N/A	0	0	0	0	0	0	0	Subcluster094
COQ2	#N/A	0	0	0	0	0	0	0	Subcluster094
TUBA1B.1	#N/A	0	0	0	0	0	0	0	Subcluster094
GNG4	#N/A	0	0	0	0	0	0	0	Subcluster095
LINC00960	#N/A	0	0	0	0	0	0	0	Subcluster095
NCR3LG1	#N/A	0	0	0	0	0	0	0	Subcluster095
ATL3	#N/A	0	0	0	0	0	0	0	Subcluster096
MRPL49	#N/A	0	0	0	0	0	0	0	Subcluster096
XXYLT1	#N/A	0	0	0	0	0	0	0	Subcluster096
ALYREF.1	#N/A	0	0	0	0	0	0	0	Subcluster097
ATAD2	#N/A	S	S	G1/S	G1/S	0	G1/S	0	Subcluster097
SOD1	#N/A	0	0	0	0	0	0	0	Subcluster097
AC093503.2.1	#N/A	0	0	0	0	0	0	0	Subcluster098
CENPM	#N/A	G2M	G2M	S	G2/M	0	0	0	Subcluster098
PTPN7.1	#N/A	0	0	0	0	0	0	0	Subcluster098
CNPY2	#N/A	0	0	0	0	0	0	0	Subcluster099
DDOST	#N/A	0	0	0	0	0	0	0	Subcluster099
PRDX4	#N/A	0	0	0	0	0	0	0	Subcluster099
HIST1H1B	#N/A	S	S	0	0	0	0	0	Subcluster100
MRPS28.1	#N/A	0	0	0	0	0	0	0	Subcluster100
RPL6.1	#N/A	0	0	0	0	0	0	0	Subcluster100
BCAS2	#N/A	0	0	0	0	0	0	0	Subcluster101
EMG1	#N/A	0	0	0	0	0	0	0	Subcluster101
MRPL13	#N/A	0	0	0	0	0	0	0	Subcluster101
ELOBP2	#N/A	0	0	0	0	0	0	0	Subcluster102
LINC00116	#N/A	0	0	0	0	0	0	0	Subcluster102
PHPT1	#N/A	0	0	0	0	0	0	0	Subcluster102
POLR2D.1	#N/A	0	0	0	0	0	0	0	Subcluster103
SNRPD3	#N/A	0	0	0	0	0	0	0	Subcluster103
UBIAD1	#N/A	0	0	0	0	0	0	0	Subcluster103
MRPS34	#N/A	0	0	0	0	0	0	0	Subcluster104
RAD9A.1	#N/A	0	0	0	0	0	0	0	Subcluster104
RIN1	#N/A	0	0	0	0	0	0	0	Subcluster104
MC1R	#N/A	0	0	0	0	0	0	0	Subcluster105
TIMELESS.1	#N/A	0	0	0	0	0	0	0	Subcluster105
WDFY2	#N/A	0	0	0	0	0	0	0	Subcluster105
GPR18	#N/A	0	0	0	0	0	0	0	Subcluster106
PDE6H	#N/A	0	0	0	0	0	0	0	Subcluster106
TTC26	#N/A	0	0	0	0	0	0	0	Subcluster106
DNAJC19	#N/A	0	0	0	0	0	0	0	Subcluster107
NDUFA2	#N/A	0	0	0	0	0	0	0	Subcluster107
TMEM205	#N/A	0	0	0	0	0	0	0	Subcluster107
CTSG.2	#N/A	0	0	0	0	0	0	0	Subcluster108
IGFBP7	#N/A	0	0	0	0	0	0	0	Subcluster108
MZT2B.1	#N/A	0	0	0	0	0	0	0	Subcluster108
LDHA	#N/A	0	0	0	0	0	0	0	Subcluster109
RFC1	#N/A	S	S	0	0	0	S	0	Subcluster109
SNX5	#N/A	0	0	0	0	0	0	0	Subcluster109
AC079250.1	#N/A	0	0	0	0	0	0	0	Subcluster110
ARPC1A	#N/A	0	0	0	0	0	0	0	Subcluster110
VMA21	#N/A	0	0	0	0	0	0	0	Subcluster110
MRPL51	#N/A	0	0	0	0	0	0	0	Subcluster111
NUDC	#N/A	0	0	0	0	0	0	0	Subcluster111
THOC7	#N/A	0	0	0	0	0	0	0	Subcluster111
PPP5C	#N/A	0	0	0	0	0	0	0	Subcluster112
RPL18A	#N/A	0	0	0	0	0	0	0	Subcluster112
RPS8	#N/A	0	0	0	0	0	0	0	Subcluster112
RPS28	#N/A	0	0	0	0	0	0	0	Subcluster113
RPS28P7	#N/A	0	0	0	0	0	0	0	Subcluster113
TPT1.1	#N/A	0	0	0	0	0	0	0	Subcluster113
LINC01126	#N/A	0	0	0	0	0	0	0	Subcluster114
RPA1	#N/A	S	S	0	0	0	0	0	Subcluster114
SLC11A1.3	#N/A	0	0	0	0	0	0	0	Subcluster114
BCKDHB	#N/A	0	0	0	0	0	0	0	Subcluster115
PPP2R5D	#N/A	G2M	G2M	0	0	0	G2/M	0	Subcluster115
PSMG1	#N/A	0	0	0	0	0	0	0	Subcluster115
JPT1	#N/A	0	0	0	0	0	0	0	Subcluster116
MRPL28	#N/A	0	0	0	0	0	0	0	Subcluster116
SIPA1.1	#N/A	0	0	0	0	0	0	0	Subcluster116
PRKDC.2	#N/A	0	0	0	0	0	0	0	Subcluster117
TUBGCP3	#N/A	S	S	0	M/G1	0	0	G2-M	Subcluster117
ZNF695	#N/A	S	0	0	0	0	0	0	Subcluster117
ACAT1	#N/A	0	0	0	0	0	0	0	Subcluster118
HMGB1.1	#N/A	0	0	0	0	0	0	0	Subcluster118
TOP2B.1	#N/A	0	0	0	0	0	0	0	Subcluster118
ALDH3B1	#N/A	0	0	0	0	0	0	0	Subcluster119
POMT1	#N/A	0	0	0	0	0	0	0	Subcluster119
SLC22A16.1	#N/A	0	0	0	0	0	0	0	Subcluster119
MTSS1L	#N/A	0	0	0	0	0	0	0	Subcluster120
NRARP	#N/A	0	0	0	0	0	0	0	Subcluster120
SPIN4	#N/A	S	S	0	0	0	0	G1-S	Subcluster120
CALM3	#N/A	G2M	G2M	0	G2	0	0	0	Subcluster121
MUTYH	#N/A	0	0	0	0	0	0	0	Subcluster121
QSOX1	#N/A	0	0	0	0	0	0	0	Subcluster121
EEF1AKMT1	#N/A	0	0	0	0	0	0	0	Subcluster122
EXOSC5	#N/A	S	S	0	0	0	0	0	Subcluster122
SCAP	#N/A	0	0	0	0	0	0	0	Subcluster122
MEFV	#N/A	0	0	0	0	0	0	0	Subcluster123
RITA1	#N/A	0	0	0	0	0	0	0	Subcluster123
VPS26B	#N/A	0	0	0	0	0	0	0	Subcluster123
SATB1.3	#N/A	0	0	0	0	0	0	0	Subcluster124
ZNF22	#N/A	0	0	0	0	0	0	0	Subcluster124
AGA	#N/A	0	0	0	0	0	0	0	Subcluster125
DHFR	#N/A	S	S	S	G2/M	0	G1/S	0	Subcluster125
HIST2H2BE	#N/A	0	0	0	0	0	0	0	Subcluster126
KIAA1143	#N/A	0	0	0	0	0	0	0	Subcluster126
IL12RB1	#N/A	0	0	0	0	0	0	0	Subcluster127
SLC43A1.1	#N/A	0	0	0	0	0	0	0	Subcluster127
TMEM167A	#N/A	0	0	0	0	0	0	0	Subcluster128
ZMYM4	#N/A	0	0	0	0	0	0	0	Subcluster128
MRPL41	#N/A	0	0	0	0	0	0	0	Subcluster129
PDCD5	#N/A	0	0	0	0	0	0	0	Subcluster129
FRY	#N/A	0	0	0	0	0	0	0	Subcluster130
LINC00884	#N/A	0	0	0	0	0	0	0	Subcluster130
ARSD	#N/A	0	0	0	0	0	0	0	Subcluster131
NEK2	#N/A	G2M	G2M	G2/M	G2/M	G2/M	G2/M	G2-M	Subcluster131
MED30	#N/A	0	0	0	0	0	0	0	Subcluster132
TPRKB	#N/A	0	0	0	0	0	0	0	Subcluster132
BACE1	#N/A	0	0	0	0	0	0	0	Subcluster133
POFUT1.1	#N/A	0	0	0	0	0	0	0	Subcluster133
CYB5A	#N/A	0	0	0	0	0	0	0	Subcluster134
NIT2	#N/A	0	0	0	0	0	0	0	Subcluster134
DARS2.1	#N/A	0	0	0	0	0	0	0	Subcluster135
ZKSCAN5.1	#N/A	0	0	0	0	0	0	0	Subcluster135
HIST1H1E	#N/A	G2M	0	0	0	0	S	0	Subcluster136
NENF	#N/A	0	0	0	0	0	0	0	Subcluster136
AL133352.1	#N/A	0	0	0	0	0	0	0	Subcluster137
FOXM1	#N/A	G2M	G2M	G2/M	G2/M	0	0	0	Subcluster137
SORD	#N/A	0	0	0	0	0	0	0	Subcluster138
SRSF1	#N/A	0	0	0	0	0	0	0	Subcluster138
HTATSF1	#N/A	0	0	0	0	0	0	0	Subcluster139
SSB	#N/A	0	0	0	0	0	0	0	Subcluster139
AC004448.1	#N/A	0	0	0	0	0	0	0	Subcluster140
ATG3.1	#N/A	0	0	0	0	0	0	0	Subcluster140
CDC5L	#N/A	S	G2M	0	0	0	0	0	Subcluster141
NIPSNAP2	#N/A	0	0	0	0	0	0	0	Subcluster141
HNRNPAB	#N/A	S	S	0	0	0	0	0	Subcluster142
HNRNPD	#N/A	S	S	0	0	0	0	0	Subcluster142
PDCD4	#N/A	0	0	0	0	0	0	0	Subcluster143
TCEA1	#N/A	0	0	0	0	0	0	0	Subcluster143
GSTP1.1	#N/A	0	0	0	0	0	0	0	Subcluster144
NDUFAF3.2	#N/A	0	0	0	0	0	0	0	Subcluster144
ATP5J	#N/A	0	0	0	0	0	0	0	Subcluster145
SCNM1.1	#N/A	0	0	0	0	0	0	0	Subcluster145
MRPL18.1	#N/A	0	0	0	0	0	0	0	Subcluster146
MRPS23	#N/A	0	0	0	0	0	0	0	Subcluster146
TMEM30A	#N/A	0	0	0	0	0	0	0	Subcluster147
ZSWIM8.1	#N/A	0	0	0	0	0	0	0	Subcluster147
COX5A	#N/A	0	0	0	0	0	0	0	Subcluster148
RPS13	#N/A	0	0	0	0	0	0	0	Subcluster148
ALDOA.2	#N/A	0	0	0	0	0	0	0	Subcluster149
CLEC11A.1	#N/A	0	0	0	0	0	0	0	Subcluster149
DTYMK	#N/A	G2M	G2M	0	G2/M	0	0	G1-S	Subcluster150
TACC3	#N/A	G2M	G2M	G2/M	G2/M	G2/M	G2/M	G2-M	Subcluster150
KIAA1958	#N/A	0	0	0	0	0	0	0	Subcluster151
VPS9D1-AS1	#N/A	0	0	0	0	0	0	0	Subcluster151
AL031727.1	#N/A	0	0	0	0	0	0	0	Subcluster152
POLR2K	#N/A	0	0	0	0	0	0	0	Subcluster152
ABHD10	#N/A	0	0	0	0	0	0	0	Subcluster153
MKL1.1	#N/A	0	0	0	0	0	0	0	Subcluster153
BMI1.2	#N/A	0	0	0	0	0	0	0	Subcluster154
EEF1A2	#N/A	0	0	0	0	0	0	0	Subcluster154
C1orf162	#N/A	0	0	0	0	0	0	0	Subcluster155
EIF2AK1.2	#N/A	0	0	0	0	0	0	0	Subcluster155
BMI1.1	#N/A	0	0	0	0	0	0	0	Subcluster156
PIWIL4.1	#N/A	0	0	0	0	0	0	0	Subcluster156
AMOTL1	#N/A	0	0	0	0	0	0	0	Subcluster157
HMGB3P5	#N/A	0	0	0	0	0	0	0	Subcluster157
ARL6IP6	#N/A	S	S	0	0	0	G1/S	0	Subcluster158
RRM2	#N/A	S	S	S	G2/M	G1/S	S	0	Subcluster158
PDAP1	#N/A	0	0	0	0	0	0	0	Subcluster159
SSRP1	#N/A	S	S	0	0	0	0	0	Subcluster159
PNKD	#N/A	0	0	0	0	0	0	0	Subcluster160
WRB.1	#N/A	0	0	0	0	0	0	0	Subcluster160
ASNSD1	#N/A	0	0	0	0	0	0	0	Subcluster161
PRELID2	#N/A	0	0	0	0	0	0	0	Subcluster161
NKG7.1	#N/A	0	0	0	0	0	0	0	Subcluster162
RPL15	#N/A	0	0	0	0	0	0	0	Subcluster162
MIR3610	#N/A	0	0	0	0	0	0	0	Subcluster163
ZBTB44	#N/A	0	0	0	0	0	0	0	Subcluster163
HADHA	#N/A	0	0	0	0	0	0	0	Subcluster164
RTCB.1	#N/A	0	0	0	0	0	0	0	Subcluster164
AP2A1	#N/A	0	0	0	0	0	0	0	Subcluster165
NFIX	#N/A	0	0	0	0	0	0	0	Subcluster165
SCUBE1	#N/A	0	0	0	0	0	0	0	Subcluster166
TPM1	#N/A	0	0	0	0	0	0	0	Subcluster166
EZH2	#N/A	S	S	0	G1/S	0	0	0	Subcluster167
FANCI	FANCI	G2M	G2M	S	G2/M	0	0	0	Subcluster167
BAG1	#N/A	0	0	0	0	0	0	0	Subcluster168
VPS72	#N/A	0	0	0	0	0	0	0	Subcluster168
NECTIN1	#N/A	0	0	0	0	0	0	0	Subcluster169
PTOV1	#N/A	0	0	0	0	0	0	0	Subcluster169
C12orf57	#N/A	0	0	0	0	0	0	0	Subcluster170
DEFB1	#N/A	0	0	0	0	0	0	0	Subcluster170
CKS1B	#N/A	G2M	G2M	G2	G2/M	G2/M	M/G1	G2-M	Subcluster171
FBXL5.3	#N/A	0	0	0	0	0	0	0	Subcluster171
H2AFX.1	#N/A	0	0	0	0	0	0	0	Subcluster172
PSENEN	#N/A	0	0	0	0	0	0	0	Subcluster172
BCOR.2	#N/A	0	0	0	0	0	0	0	Subcluster173
PXMP4	#N/A	0	0	0	0	0	0	0	Subcluster173
HADH	#N/A	0	0	0	0	0	0	0	Subcluster174
NDUFB5	#N/A	0	0	0	0	0	0	0	Subcluster174
HIST1H2AB	#N/A	S	S	0	0	0	0	0	Subcluster175
HIST1H2BL	#N/A	G2M	G2M	0	0	G1/S	0	0	Subcluster175
ARHGAP9.1	#N/A	0	0	0	0	0	0	0	Subcluster176
YY1.1	#N/A	0	0	0	0	0	0	0	Subcluster176
CASP1	#N/A	0	0	0	0	0	0	0	Subcluster177
H2AFJ	#N/A	0	0	0	0	0	0	0	Subcluster177
CA13	#N/A	0	0	0	0	0	0	0	Subcluster178
ZNF275	#N/A	0	0	0	0	0	0	0	Subcluster178
CKS2	#N/A	G2M	G2M	G2/M	G2/M	G2/M	G2/M	G2-M	Subcluster179
MAD2L1	#N/A	S	G2M	G2	G2/M	G2/M	0	0	Subcluster179
GGA2	#N/A	0	0	0	0	0	0	0	Subcluster180
MRPL2	#N/A	0	0	0	0	0	0	0	Subcluster180
AP001347.1	#N/A	0	0	0	0	0	0	0	Subcluster181
GPR63	#N/A	0	0	0	0	0	0	0	Subcluster181
ANP32B	#N/A	S	S	G2/M	0	0	0	0	Subcluster182
GGCT	#N/A	0	0	0	0	0	0	0	Subcluster182
C11orf49	#N/A	0	0	0	0	0	0	0	Subcluster183
HSD17B10	#N/A	0	0	0	0	0	0	0	Subcluster183
EXOSC2	#N/A	0	0	0	0	0	0	0	Subcluster184
ZBED4	#N/A	0	0	0	0	0	0	0	Subcluster184
ID1	#N/A	0	0	0	0	0	0	0	Subcluster185
KATNBL1P6	#N/A	0	0	0	0	0	0	0	Subcluster185
INTS11	#N/A	0	0	0	0	0	0	0	Subcluster186
ISOC2	#N/A	0	0	0	0	0	0	0	Subcluster186
FAH	#N/A	0	0	0	0	0	0	0	Subcluster187
PTGES3L-AARSD1	#N/A	0	0	0	0	0	0	0	Subcluster187
CHST14	#N/A	0	0	0	0	0	0	0	Subcluster188
MICAL1.2	#N/A	0	0	0	0	0	0	0	Subcluster188
ARHGAP19	#N/A	G2M	G2M	0	G2/M	0	G2	0	Subcluster189
INPP5B	#N/A	0	0	0	0	0	0	0	Subcluster189

## Sheet: Supplementary Table S3
Network analysis of curated cell cycle genes
Name	Connections	MCL_1.7_6
ACD	151	CC-Cluster01
ANLN	318	CC-Cluster01
ANP32A	344	CC-Cluster01
ANP32B	343	CC-Cluster01
ANP32E	345	CC-Cluster01
ARHGAP19	206	CC-Cluster01
ARHGEF39	135	CC-Cluster01
ARL6IP6	318	CC-Cluster01
ASF1B	307	CC-Cluster01
ASH2L	128	CC-Cluster01
ASPM	75	CC-Cluster01
ATAD2	262	CC-Cluster01
AURKA	82	CC-Cluster01
BARD1	195	CC-Cluster01
BCL2L12	217	CC-Cluster01
BCLAF1	136	CC-Cluster01
BIRC5	249	CC-Cluster01
BLM	373	CC-Cluster01
BORA	118	CC-Cluster01
BRCA1.1	355	CC-Cluster01
BRCA2	86	CC-Cluster01
BRI3BP	108	CC-Cluster01
BUB1	338	CC-Cluster01
C17orf53	304	CC-Cluster01
C18orf54	241	CC-Cluster01
C19orf48	227	CC-Cluster01
C1orf112	307	CC-Cluster01
C4orf46	283	CC-Cluster01
C9orf40	333	CC-Cluster01
CALM3	112	CC-Cluster01
CALM3.1	113	CC-Cluster01
CALM3.3	6	CC-Cluster01
CALM3.4	59	CC-Cluster01
CAPRIN1	27	CC-Cluster01
CAPRIN1.1	22	CC-Cluster01
CASP2	246	CC-Cluster01
CBX1	216	CC-Cluster01
CBX1.1	216	CC-Cluster01
CBX3	289	CC-Cluster01
CBX3.1	247	CC-Cluster01
CBX5.1	328	CC-Cluster01
CCDC138.1	88	CC-Cluster01
CCDC15	143	CC-Cluster01
CCDC34	351	CC-Cluster01
CCNB1	93	CC-Cluster01
CCNB2	196	CC-Cluster01
CCNE1	252	CC-Cluster01
CCNE2	300	CC-Cluster01
CCNF	208	CC-Cluster01
CCP110.1	302	CC-Cluster01
CCT3	2	CC-Cluster01
CCT4	93	CC-Cluster01
CCT5	98	CC-Cluster01
CCT6A	208	CC-Cluster01
CDC20	100	CC-Cluster01
CDC23	235	CC-Cluster01
CDC25A	351	CC-Cluster01
CDC25C	133	CC-Cluster01
CDC27.1	34	CC-Cluster01
CDC45	348	CC-Cluster01
CDC5L	221	CC-Cluster01
CDC6	353	CC-Cluster01
CDC7	379	CC-Cluster01
CDCA3	219	CC-Cluster01
CDCA4	185	CC-Cluster01
CDCA5	367	CC-Cluster01
CDCA7	218	CC-Cluster01
CDCA7L	76	CC-Cluster01
CDCA8	312	CC-Cluster01
CDK1	210	CC-Cluster01
CDK2	338	CC-Cluster01
CDK4	72	CC-Cluster01
CDK5RAP2.2	141	CC-Cluster01
CDKN2AIPNL	303	CC-Cluster01
CDKN2C	35	CC-Cluster01
CDKN2C.1	129	CC-Cluster01
CDKN2C.2	42	CC-Cluster01
CDKN2C.3	160	CC-Cluster01
CDKN3	252	CC-Cluster01
CDT1	292	CC-Cluster01
CENPA	267	CC-Cluster01
CENPF	192	CC-Cluster01
CENPI	161	CC-Cluster01
CENPJ	335	CC-Cluster01
CENPK	323	CC-Cluster01
CENPL	363	CC-Cluster01
CENPM	211	CC-Cluster01
CENPN	248	CC-Cluster01
CENPO.1	305	CC-Cluster01
CENPP	312	CC-Cluster01
CENPU	329	CC-Cluster01
CENPW	167	CC-Cluster01
CENPX	135	CC-Cluster01
CEP128	172	CC-Cluster01
CEP152	93	CC-Cluster01
CEP295	59	CC-Cluster01
CEP41	237	CC-Cluster01
CEP55	247	CC-Cluster01
CEP57	110	CC-Cluster01
CEP78	137	CC-Cluster01
CEP85	81	CC-Cluster01
CEP97	89	CC-Cluster01
CETN3	233	CC-Cluster01
CHAF1A	286	CC-Cluster01
CHAF1B	338	CC-Cluster01
CHEK1	332	CC-Cluster01
CHTF18	101	CC-Cluster01
CIT	267	CC-Cluster01
CKAP2	215	CC-Cluster01
CKAP2L.1	89	CC-Cluster01
CKAP5	260	CC-Cluster01
CKS1B	216	CC-Cluster01
CKS2	261	CC-Cluster01
CLSPN	329	CC-Cluster01
CNTLN	134	CC-Cluster01
CNTRL	190	CC-Cluster01
COPS3	244	CC-Cluster01
CPSF3	273	CC-Cluster01
CSE1L	329	CC-Cluster01
DARS2	12	CC-Cluster01
DARS2.1	281	CC-Cluster01
DBF4	70	CC-Cluster01
DBF4B	225	CC-Cluster01
DCAF15	2	CC-Cluster01
DCK	284	CC-Cluster01
DCLRE1A.1	66	CC-Cluster01
DCTPP1	84	CC-Cluster01
DDIAS	107	CC-Cluster01
DEK.1	19	CC-Cluster01
DEK.2	222	CC-Cluster01
DEPDC1B	221	CC-Cluster01
DHFR	211	CC-Cluster01
DIAPH3	257	CC-Cluster01
DLEU2	193	CC-Cluster01
DLEU2.1	82	CC-Cluster01
DLGAP5.1	147	CC-Cluster01
DNA2	352	CC-Cluster01
DNMT1	64	CC-Cluster01
DONSON	305	CC-Cluster01
DSCC1	346	CC-Cluster01
DSN1	145	CC-Cluster01
DTYMK	254	CC-Cluster01
DUT	18	CC-Cluster01
DUT.1	335	CC-Cluster01
E2F1	295	CC-Cluster01
E2F7	44	CC-Cluster01
E2F8	350	CC-Cluster01
E2F8.1	312	CC-Cluster01
ECT2	124	CC-Cluster01
ERCC6L	142	CC-Cluster01
ERI1	34	CC-Cluster01
ESCO2	338	CC-Cluster01
EXO1	328	CC-Cluster01
EXOSC5	102	CC-Cluster01
EXOSC8	273	CC-Cluster01
EZH2	249	CC-Cluster01
FAF1	207	CC-Cluster01
FAF1.3	4	CC-Cluster01
FAM111A.1	330	CC-Cluster01
FAM122B	30	CC-Cluster01
FAM83D	86	CC-Cluster01
FANCA.1	310	CC-Cluster01
FANCB	279	CC-Cluster01
FANCC	118	CC-Cluster01
FANCD2	222	CC-Cluster01
FANCI	337	CC-Cluster01
FANCL	232	CC-Cluster01
FANCM	28	CC-Cluster01
FARSB.1	13	CC-Cluster01
FBXO5	370	CC-Cluster01
FBXO5.1	208	CC-Cluster01
FEN1.1	355	CC-Cluster01
FIGNL1.1	313	CC-Cluster01
FOXM1	241	CC-Cluster01
G2E3	98	CC-Cluster01
GEN1.1	24	CC-Cluster01
GEN1.2	32	CC-Cluster01
GINS1	359	CC-Cluster01
GINS2	243	CC-Cluster01
GINS3	368	CC-Cluster01
GINS4	362	CC-Cluster01
GMNN	365	CC-Cluster01
GMPS	308	CC-Cluster01
GPSM2	192	CC-Cluster01
GTSE1	183	CC-Cluster01
H2AFV	326	CC-Cluster01
H2AFX.1	328	CC-Cluster01
H2AFZ	353	CC-Cluster01
HAT1	330	CC-Cluster01
HAUS1	368	CC-Cluster01
HAUS2	21	CC-Cluster01
HAUS4	198	CC-Cluster01
HAUS5	214	CC-Cluster01
HAUS6	359	CC-Cluster01
HAUS8	356	CC-Cluster01
HELLS	300	CC-Cluster01
HIST1H1B	291	CC-Cluster01
HIST1H1C	135	CC-Cluster01
HIST1H1D	332	CC-Cluster01
HIST1H1E	279	CC-Cluster01
HIST1H1E.1	19	CC-Cluster01
HIST1H2AB	178	CC-Cluster01
HIST1H2AC	205	CC-Cluster01
HIST1H2AE	287	CC-Cluster01
HIST1H2AE.1	32	CC-Cluster01
HIST1H2AG	319	CC-Cluster01
HIST1H2AH	200	CC-Cluster01
HIST1H2AI	345	CC-Cluster01
HIST1H2AK	278	CC-Cluster01
HIST1H2AL	345	CC-Cluster01
HIST1H2AM	316	CC-Cluster01
HIST1H2BB	311	CC-Cluster01
HIST1H2BC	289	CC-Cluster01
HIST1H2BE	280	CC-Cluster01
HIST1H2BF	340	CC-Cluster01
HIST1H2BG	185	CC-Cluster01
HIST1H2BH	299	CC-Cluster01
HIST1H2BI	357	CC-Cluster01
HIST1H2BJ.1	220	CC-Cluster01
HIST1H2BK	267	CC-Cluster01
HIST1H2BL	257	CC-Cluster01
HIST1H2BM	290	CC-Cluster01
HIST1H2BN	342	CC-Cluster01
HIST1H2BO	273	CC-Cluster01
HIST1H3A	324	CC-Cluster01
HIST1H3B	336	CC-Cluster01
HIST1H3C	340	CC-Cluster01
HIST1H3D	353	CC-Cluster01
HIST1H3D.1	289	CC-Cluster01
HIST1H3F	330	CC-Cluster01
HIST1H3G	348	CC-Cluster01
HIST1H3H	323	CC-Cluster01
HIST1H3I	324	CC-Cluster01
HIST1H3J	343	CC-Cluster01
HIST1H4A	291	CC-Cluster01
HIST1H4B	293	CC-Cluster01
HIST1H4C	342	CC-Cluster01
HIST1H4D	361	CC-Cluster01
HIST1H4E	298	CC-Cluster01
HIST1H4F	305	CC-Cluster01
HIST1H4I	298	CC-Cluster01
HIST1H4L	338	CC-Cluster01
HIST2H2AB	329	CC-Cluster01
HIST2H2AC	311	CC-Cluster01
HIST2H2BF	228	CC-Cluster01
HJURP.1	367	CC-Cluster01
HLTF	356	CC-Cluster01
HMGB1.1	249	CC-Cluster01
HMGB2.1	371	CC-Cluster01
HMGB3	41	CC-Cluster01
HMMR	30	CC-Cluster01
HNRNPAB	115	CC-Cluster01
HNRNPD	124	CC-Cluster01
HNRNPF	34	CC-Cluster01
HNRNPF.2	72	CC-Cluster01
HNRNPF.3	5	CC-Cluster01
HNRNPL	300	CC-Cluster01
HNRNPL.1	87	CC-Cluster01
HPRT1	215	CC-Cluster01
HSPB11	311	CC-Cluster01
HYLS1	131	CC-Cluster01
INCENP	253	CC-Cluster01
INTS7	344	CC-Cluster01
IPO11	260	CC-Cluster01
IPO5	281	CC-Cluster01
IPO9	113	CC-Cluster01
ITGB3BP	277	CC-Cluster01
KCNQ5	169	CC-Cluster01
KIF11	342	CC-Cluster01
KIF14	151	CC-Cluster01
KIF15	351	CC-Cluster01
KIF18A	125	CC-Cluster01
KIF18B	171	CC-Cluster01
KIF20A	90	CC-Cluster01
KIF20B	129	CC-Cluster01
KIF22	185	CC-Cluster01
KIF22.1	158	CC-Cluster01
KIF23	303	CC-Cluster01
KIF24	293	CC-Cluster01
KIF2C	331	CC-Cluster01
KIF4A	206	CC-Cluster01
KNL1	219	CC-Cluster01
KPNA2	156	CC-Cluster01
KPNA3	38	CC-Cluster01
KPNB1	57	CC-Cluster01
LIG1	290	CC-Cluster01
LIN54.1	347	CC-Cluster01
LIN9	345	CC-Cluster01
LMNB1	188	CC-Cluster01
LMNB2	201	CC-Cluster01
LSM3	261	CC-Cluster01
LSM4	131	CC-Cluster01
LYRM7	106	CC-Cluster01
MAD2L1	357	CC-Cluster01
MAD2L2.1	95	CC-Cluster01
MANEA	69	CC-Cluster01
MASTL	307	CC-Cluster01
MBD4	2	CC-Cluster01
MCM10	343	CC-Cluster01
MCM2	271	CC-Cluster01
MCM3	212	CC-Cluster01
MCM4	281	CC-Cluster01
MCM5	244	CC-Cluster01
MCM6.1	287	CC-Cluster01
MCM7.1	316	CC-Cluster01
MKI67	186	CC-Cluster01
MLH1	285	CC-Cluster01
MMS22L	242	CC-Cluster01
MND1	347	CC-Cluster01
MPHOSPH9.1	107	CC-Cluster01
MSH2	332	CC-Cluster01
MSH6	166	CC-Cluster01
MTBP	313	CC-Cluster01
MTFR2	360	CC-Cluster01
MTHFD1	80	CC-Cluster01
MYBL2	342	CC-Cluster01
NAE1	83	CC-Cluster01
NASP	288	CC-Cluster01
NCAPD2	307	CC-Cluster01
NCAPD3	351	CC-Cluster01
NCAPG	290	CC-Cluster01
NCAPG2	370	CC-Cluster01
NCAPH	351	CC-Cluster01
NCAPH2	308	CC-Cluster01
NDC1	59	CC-Cluster01
NDC80	272	CC-Cluster01
NEDD1	272	CC-Cluster01
NEIL3	241	CC-Cluster01
NEK2	268	CC-Cluster01
NEMP2	212	CC-Cluster01
NSD2	347	CC-Cluster01
NUCKS1.1	86	CC-Cluster01
NUDT15	125	CC-Cluster01
NUF2	298	CC-Cluster01
NUP107	318	CC-Cluster01
NUP133.1	163	CC-Cluster01
NUP155.1	282	CC-Cluster01
NUP160	94	CC-Cluster01
NUP205	313	CC-Cluster01
NUP35	274	CC-Cluster01
NUP37	290	CC-Cluster01
NUP43	351	CC-Cluster01
NUP85	64	CC-Cluster01
NUP88	142	CC-Cluster01
NUP93	175	CC-Cluster01
NUSAP1	386	CC-Cluster01
ODF2	293	CC-Cluster01
OIP5	325	CC-Cluster01
ORC1.1	220	CC-Cluster01
ORC3	40	CC-Cluster01
ORC6	250	CC-Cluster01
PA2G4	196	CC-Cluster01
PAICS	332	CC-Cluster01
PARP2	263	CC-Cluster01
PARPBP	235	CC-Cluster01
PBK	371	CC-Cluster01
PCLAF	352	CC-Cluster01
PCNA	248	CC-Cluster01
PDS5B	344	CC-Cluster01
PFAS	241	CC-Cluster01
PHF7	165	CC-Cluster01
PIGU	360	CC-Cluster01
PKMYT1	10	CC-Cluster01
PKMYT1.2	304	CC-Cluster01
PLK1	84	CC-Cluster01
PLK4	358	CC-Cluster01
POC1A	257	CC-Cluster01
POLA1	302	CC-Cluster01
POLA2	192	CC-Cluster01
POLD1	197	CC-Cluster01
POLD2	225	CC-Cluster01
POLD3	299	CC-Cluster01
POLE3	267	CC-Cluster01
POLH	65	CC-Cluster01
POLR2D.1	295	CC-Cluster01
POP7	162	CC-Cluster01
POT1	149	CC-Cluster01
PPIH	331	CC-Cluster01
PPP2R5D	365	CC-Cluster01
PRC1.1	254	CC-Cluster01
PRIM1	331	CC-Cluster01
PRIM2	325	CC-Cluster01
PRPS2	181	CC-Cluster01
PRR11	91	CC-Cluster01
PSIP1.1	340	CC-Cluster01
PTTG1	161	CC-Cluster01
RACGAP1	135	CC-Cluster01
RAD18	355	CC-Cluster01
RAD51	297	CC-Cluster01
RAD51C	326	CC-Cluster01
RAD54B	237	CC-Cluster01
RAD54L	350	CC-Cluster01
RAN	233	CC-Cluster01
RANBP1	363	CC-Cluster01
RANGAP1	259	CC-Cluster01
RBL1	262	CC-Cluster01
RECQL4	112	CC-Cluster01
RECQL4.1	286	CC-Cluster01
REEP4.1	214	CC-Cluster01
RFC1	255	CC-Cluster01
RFC2	263	CC-Cluster01
RFC3	365	CC-Cluster01
RFC4	177	CC-Cluster01
RFC5	190	CC-Cluster01
RFWD3	281	CC-Cluster01
RHNO1	247	CC-Cluster01
RIBC2	271	CC-Cluster01
RIF1	245	CC-Cluster01
RIF1.1	119	CC-Cluster01
RMI1	286	CC-Cluster01
RMI2	247	CC-Cluster01
RNASEH2A	332	CC-Cluster01
RNF26	212	CC-Cluster01
RPA1	197	CC-Cluster01
RPA2	78	CC-Cluster01
RPA3	367	CC-Cluster01
RPL39L	73	CC-Cluster01
RPP30	189	CC-Cluster01
RRM1	373	CC-Cluster01
RRM2	334	CC-Cluster01
RTTN	90	CC-Cluster01
RUVBL2	316	CC-Cluster01
SAP130.1	344	CC-Cluster01
SEPHS1	170	CC-Cluster01
SGO1	266	CC-Cluster01
SGO2	314	CC-Cluster01
SHCBP1	227	CC-Cluster01
SKA2	360	CC-Cluster01
SKA3	333	CC-Cluster01
SLBP	259	CC-Cluster01
SLC19A1	175	CC-Cluster01
SLC25A10	195	CC-Cluster01
SLC25A11	96	CC-Cluster01
SLC29A1.1	224	CC-Cluster01
SLC38A5.1	292	CC-Cluster01
SLF1	111	CC-Cluster01
SMC1A	9	CC-Cluster01
SMC2	291	CC-Cluster01
SMC3	190	CC-Cluster01
SMC4	313	CC-Cluster01
SMCHD1.1	288	CC-Cluster01
SPAG5.1	358	CC-Cluster01
SPC24	159	CC-Cluster01
SPIN4	300	CC-Cluster01
SSRP1	121	CC-Cluster01
STAG2.1	26	CC-Cluster01
STIL	288	CC-Cluster01
SUV39H1	330	CC-Cluster01
SUV39H2	297	CC-Cluster01
SUZ12	264	CC-Cluster01
TACC3	342	CC-Cluster01
TAF9B	47	CC-Cluster01
TBC1D31	144	CC-Cluster01
TDP1	160	CC-Cluster01
TFDP1	335	CC-Cluster01
TICRR	265	CC-Cluster01
TIMELESS.1	55	CC-Cluster01
TIPIN	337	CC-Cluster01
TK1	360	CC-Cluster01
TMEM106C	360	CC-Cluster01
TMEM107	243	CC-Cluster01
TMEM209	118	CC-Cluster01
TMPO	95	CC-Cluster01
TOE1	322	CC-Cluster01
TOP2A	334	CC-Cluster01
TOPBP1	316	CC-Cluster01
TPX2	331	CC-Cluster01
TRAIP.1	288	CC-Cluster01
TRIM28	110	CC-Cluster01
TRIM28.1	70	CC-Cluster01
TRIM28.2	31	CC-Cluster01
TRIM59	327	CC-Cluster01
TROAP	106	CC-Cluster01
TSN	210	CC-Cluster01
TTF2	260	CC-Cluster01
TTK	183	CC-Cluster01
TUBA1B	137	CC-Cluster01
TUBA1B.1	327	CC-Cluster01
TUBB4B	181	CC-Cluster01
TUBG1	328	CC-Cluster01
TUBGCP3	246	CC-Cluster01
TYMS	364	CC-Cluster01
UBE2C	140	CC-Cluster01
UBE2S	29	CC-Cluster01
UBE2T	333	CC-Cluster01
UCHL5	51	CC-Cluster01
UHRF1	176	CC-Cluster01
UHRF1.1	302	CC-Cluster01
USP1	383	CC-Cluster01
USP37	87	CC-Cluster01
VRK1	329	CC-Cluster01
WDHD1	367	CC-Cluster01
WDR54	276	CC-Cluster01
WDR76	351	CC-Cluster01
WEE1	117	CC-Cluster01
WRAP53	68	CC-Cluster01
WRAP53.1	148	CC-Cluster01
XPO1.1	63	CC-Cluster01
XRCC2	225	CC-Cluster01
XRCC4	67	CC-Cluster01
XRCC5	232	CC-Cluster01
XRCC6	232	CC-Cluster01
YEATS4	311	CC-Cluster01
ZNF107	171	CC-Cluster01
ZNF138	120	CC-Cluster01
ZNF273	77	CC-Cluster01
ZNF367	220	CC-Cluster01
ZNF43	255	CC-Cluster01
ZNF695	318	CC-Cluster01
ZNF738	238	CC-Cluster01
ZNF93	57	CC-Cluster01
ZW10	199	CC-Cluster01
ACYP1	20	CC-Cluster02
CASP8AP2	38	CC-Cluster02
CENPT.1	13	CC-Cluster02
DCLRE1B	24	CC-Cluster02
EXO5	11	CC-Cluster02
FAM111B	12	CC-Cluster02
HAUS3	1	CC-Cluster02
IQGAP3.1	18	CC-Cluster02
KIAA1841	2	CC-Cluster02
MRE11	29	CC-Cluster02
MXD3.1	50	CC-Cluster02
PAAF1	31	CC-Cluster02
POC5	9	CC-Cluster02
PRIMPOL	11	CC-Cluster02
RANBP6	3	CC-Cluster02
SMCHD1	5	CC-Cluster02
SPATA5	34	CC-Cluster02
TERF1	4	CC-Cluster02
TTI1	24	CC-Cluster02
TUBE1	5	CC-Cluster02
ZMYM1	6	CC-Cluster02
BUB3	63	CC-Cluster03
CCT2	5	CC-Cluster03
CDK16	7	CC-Cluster03
CTCF	17	CC-Cluster03
DHX9	11	CC-Cluster03
INIP	25	CC-Cluster03
LBR	2	CC-Cluster03
LIG3	7	CC-Cluster03
ORC5	1	CC-Cluster03
PARP1.1	3	CC-Cluster03
UBE2G1.1	11	CC-Cluster03
ACYP1.1	8	CC-Cluster04
BAZ1B	4	CC-Cluster04
CDC20.2	6	CC-Cluster04
CRLF3	7	CC-Cluster04
CTC1	5	CC-Cluster04
FAM111A	2	CC-Cluster04
IQGAP3	5	CC-Cluster04
NCAPG2.1	5	CC-Cluster04
PIF1	3	CC-Cluster04
RNF168	1	CC-Cluster04
CCSAP.1	1	CC-Cluster05
CDK19	5	CC-Cluster05
HNRNPF.1	22	CC-Cluster05
NEMP1.1	34	CC-Cluster05
NUP188	25	CC-Cluster05
SAP130	4	CC-Cluster05
SLC25A40	4	CC-Cluster05
STRIP2	18	CC-Cluster05
UHRF2	25	CC-Cluster05
ANAPC1	31	CC-Cluster06
CCSAP	4	CC-Cluster06
CHEK2	2	CC-Cluster06
KIAA0586	5	CC-Cluster06
POLR3K	27	CC-Cluster06
PSRC1	25	CC-Cluster06
XPO1	3	CC-Cluster06
DBF4B.1	2	CC-Cluster07
DDX11	8	CC-Cluster07
MELK	62	CC-Cluster07
SPDL1	9	CC-Cluster07
ZWILCH.1	18	CC-Cluster07
HAUS7	15	CC-Cluster08
KNSTRN	29	CC-Cluster08
MCMBP.2	2	CC-Cluster08
TTI2	2	CC-Cluster08
TTLL12	14	CC-Cluster08
CDK5RAP2.1	3	CC-Cluster09
GEN1	4	CC-Cluster09
SLC38A5	1	CC-Cluster09
XRCC1	3	CC-Cluster09
XRCC1.1	2	CC-Cluster09
CENPL.1	3	CC-Cluster10
DHFR.1	1	CC-Cluster10
FAF1.1	6	CC-Cluster10
IPO4	2	CC-Cluster10
TUBA1C	5	CC-Cluster10
CEP89	4	CC-Cluster11
NPAT	28	CC-Cluster11
TNPO2	1	CC-Cluster11
STAG2	1	CC-Cluster12
STAG2.2	1	CC-Cluster12
CCDC18	1	CC-Cluster13
NSL1	3	CC-Cluster13
ARL6IP1	7	CC-Cluster14
XRCC5.1	3	CC-Cluster14

## Sheet: Supplementary Table S4
Cell cycle genes with low/no expression in THP-1 samples
Gene symbol	Gene name	Function	Phase	Reference
NOT IN ANY SAMPLE
ALMS1	ALMS1, centrosome and basal body associated protein	Centrosome regulation		PMID:17954613
ANAPC15	anaphase promoting complex subunit 15	Mitosis:Spindle checkpoint		PMID:21926987
ANAPC1P1	anaphase promoting complex subunit 1 pseudogene 1	Cell proliferation		PMID:28105167
ANAPC7	anaphase promoting complex subunit 7	Mitosis:Spindle checkpoint		PMID:18485873
APOBEC3A_B	APOBEC3A and APOBEC3B deletion hybrid	Chromatin organisation:Epigenetics		PMID:21496894
ARHGAP11A	Rho GTPase activating protein 11A	Cytokinesis		PMCID:PMC4239416
ARHGAP11B	Rho GTPase activating protein 11B	Signal transduction		PMID:25721503
ATAD5	ATPase family, AAA domain containing 5	DNA damage		Uniprot keywords
ATP23	ATP23 metallopeptidase and ATP synthase assembly factor homolog	DNA damage:NHEJ		PMID:10219089
AUNIP	aurora kinase A and ninein interacting protein	Mitosis:Spindle assembly and regulation		PMID:20596670
BTG3	BTG family member 3	Cell cycle regulation		PMID:16166625
C3orf14	chromosome 3 open reading frame 14	Uncharacterised
CAMK4	calcium/calmodulin-dependent protein kinase IV	Signal transduction		PMID:8089075
CCDC77	coiled-coil domain containing 77	Uncharacterised		PMID:21399614 // PMID:19946888
CCHCR1	coiled-coil alpha-helical rod protein 1	Cell proliferation		PMID:28105167
CDC25B	cell division cycle 25B	Cell cycle regulation		PMID:12400006
CENPE	centromere protein E	Mitosis:Kinetochore formation		PMID:7889940
CENPH	centromere protein H	Mitosis:Kinetochore formation		PMID:11092768
CEP120	centrosomal protein 120kDa	Centrosome regulation		By similarity
CEP192	centrosomal protein 192kDa	Centrosome regulation		By similarity
CEP44	centrosomal protein 44kDa	Centrosome regulation		PMID:21399614
CEP72	centrosomal protein 72kDa	Centrosome regulation		By similarity
CEP76	centrosomal protein 76kDa	Centrosome regulation		PMID:19460342 // PMID:21399614
CHAC2	ChaC, cation transport regulator homolog 2 (E. coli)	Metabolism		PMID:23070364
CIP2A	cell proliferation regulating inhibitor of protein phosphatase 2A	Oncoregulators		PMID:17632056
CMAHP	cytidine monophospho-N-acetylneuraminic acid hydroxylase, pseudogene	Signal transduction		PMID:19890979
CTCFL	CCCTC-binding factor (zinc finger protein)-like	Chromatin organisation:Histone regulation		PMID:18765639
CTPS2	CTP synthase 2	DNA replication:DNA metabolism		PMID:10899599
DMC1	DNA meiotic recombinase 1	Meiosis		By similarity
EME1	essential meiotic structure-specific endonuclease 1	DNA damage:Fork stalling		PMID:12686547
ESPL1	extra spindle pole bodies like 1, separase	Mitosis:Chromosome partition		Uniprot keywords
FAM161A	family with sequence similarity 161 member A	Centrosome regulation		PMID:22940612
FAM72B	family with sequence similarity 72 member B	Uncharacterised
FOXRED1	FAD-dependent oxidoreductase domain containing 1	Transport		Uniprot keywords
GPN3	GPN-loop GTPase 3	Transport		PMID:21768307
GSTCD	glutathione S-transferase, C-terminal domain containing	Uncharacterised		PMID:24058608
HASPIN	hHistone H3 associated protein kinase	Mitosis:Spindle assembly and regulation		PMID:20705812
HIST1H1A	histone cluster 1, H1a	Cell cycle related chromatin organisation:Replication-dependent histone		PMID:12408966
HIST1H2AJ	histone cluster 1, H2aj	Cell cycle related chromatin organisation:Replication-dependent histone		PMID:12408966
HIST1H4J	histone cluster 1, H4j	Cell cycle related chromatin organisation:Replication-dependent histone		PMID:12408966
HIST1H4K	histone cluster 1, H4k	Cell cycle related chromatin organisation:Replication-dependent histone		PMID:12408966
HIST2H2AA4	histone cluster 2 H2A family member a4	Cell cycle related chromatin organisation:Replication-dependent histone		PMID:12408966
HIST2H3A	histone cluster 2, H3a	Cell cycle related chromatin organisation:Replication-dependent histone		PMID:12408966
HIST2H4B	histone cluster 2, H4b	Cell cycle related chromatin organisation:Replication-dependent histone		PMID:12408966
HMGN2P5	high mobility group nucleosomal binding domain 2 pseudogene 5	Uncharacterised
KATNAL1	katanin p60 subunit A-like 1	Microtubule regulation		By similarity
KDM4D	lysine (K)-specific demethylase 4D	Chromatin organisation:Histone regulation		PMID:16603238
KIF4B	kinesin family member 4B	Cytokinesis		PMID:15843429
KIFC1	kinesin family member C1	Microtubule regulation		PMID:15843429
LRR1	leucine rich repeat protein 1	Protein modification:Ubl conjugation pathway		Uniprot keywords
LRRCC1	leucine rich repeat and coiled-coil centrosomal protein 1	Mitosis:Spindle assembly and regulation		PMID:18728398
LSM2	LSM2 homolog, U6 small nuclear RNA and mRNA degradation associated	RNA processing		Uniprot keywords
LY6K	lymphocyte antigen 6 complex, locus K	Cell proliferation		PMID:18089789
MCM8	minichromosome maintenance 8 homologous recombination repair factor	DNA damage:Homologous recombination // DNA damage:Fork stalling		PMID:22771115
MDC1	mediator of DNA damage checkpoint 1	DNA damage:NHEJ		Reactome
MGME1	mitochondrial genome maintenance exonuclease 1	DNA damage:Mitochondrial genome maintenance		PMID:23313956
MIS12	MIS12 kinetochore complex component	Mitosis:Chromosome partition		Uniprot keywords
MSH5	mutS homolog 5	DNA damage:Mismatch repair		By similarity
MYEF2	myelin expression factor 2	Transcription regulation		By similarity
MYO19	myosin XIX	Cell motility		PMID:19932026
NAP1L4	nucleosome assembly protein 1-like 4	Chromatin organisation:Histone regulation		PMID:9325046
NDE1	nudE neurodevelopment protein 1	Centrosome regulation // Mitosis:Spindle assembly and regulation		PMID:19468067
NRM	nurim (nuclear envelope membrane protein)	Uncharacterised		PMID:15542857
NUP50	nucleoporin 50kDa	Mitosis:Nuclear envelope regulation		Reactome
PCNT	pericentrin	Microtubule regulation // Mitosis:Spindle assembly and regulation		PMID:25220058 // PMID:18955030
PIMREG	PICALM interacting mitotic regulator	Cell cycle regulation		PMID:18757745
RBBP8	retinoblastoma binding protein 8	DNA damage:Homologous recombination		PMID:20829486
RNF5	ring finger protein 5, E3 ubiquitin protein ligase	Protein modification:Ubl conjugation pathway		Uniprot keywords
RTKN2	rhotekin 2	Immunity		PMID:15504364
SASS6	SAS-6 centriolar assembly protein	Centrosome regulation		PMID:16244668 // PMID:17681131 // PMID:21399614
SCML2	sex comb on midleg-like 2 (Drosophila)	Transcription regulation		PMID:10331946
SKA1	spindle and kinetochore associated complex subunit 1	Microtubule regulation // Mitosis:Chromosome partition // Mitosis:Kinetochore formation		PMID:17093495
SMYD4	SET and MYND domain containing 4	Chromatin organisation:Epigenetics		IEA
SPC25	SPC25, NDC80 kinetochore complex component	Mitosis:Kinetochore formation // Mitosis:Chromosome partition // Mitosis:Spindle checkpoint		PMID:14699129
SPICE1	spindle and centriole associated protein 1	Mitosis:Kinetochore formation		PMID:20736305
TCF19	transcription factor 19	Cell cycle regulation		PMID:1868030
THAP10	THAP domain containing 10	Uncharacterised
THOC3	THO complex 3	RNA processing		Uniprot keywords
TMPRSS11B	transmembrane protease, serine 11B	Protein modification		PMID:24498351
TUBB	tubulin, beta class I	Microtubule regulation		PMID:12090300
TUBB3	tubulin, beta 3 class III	Microtubule regulation		PMID:12090300
UBR7	ubiquitin protein ligase E3 component n-recognin 7 (putative)	Protein modification		PMID:24664117
WDR62	WD repeat domain 62	Mitosis:Spindle assembly and regulation		PMID:24388750
ZIK1	zinc finger protein interacting with K protein 1	Transcription regulation		PMID:8910362
ZNF100	zinc finger protein 100	Uncharacterised
ZNF184	zinc finger protein 184	Uncharacterised
ZNF681	zinc finger protein 681	Uncharacterised
ZNF714	zinc finger protein 714	Uncharacterised
ZNF724	zinc finger protein 724	Uncharacterised
ZNF788	zinc finger family member 788	Uncharacterised
ZNF826P	zinc finger protein 826, pseudogene	Uncharacterised
ZNF85	zinc finger protein 85	Uncharacterised		PMID:9839802
ZNF90	zinc finger protein 90	Uncharacterised
ONLY IN ONE SAMPLE
BRCA1	breast cancer 1	DNA damage:Homologous recombination // Cell cycle regulation // Centrosome regulation	S	PMID:17643121 // PMID:17349954
BRD8	bromodomain containing 8	Chromatin organisation:Histone regulation	G2M	PMID:14966270
C5orf34	chromosome 5 open reading frame 34	Uncharacterised	S
CBX5	chromobox 5	Chromatin organisation:Histone regulation	S	PMID;19783980
CDKN2D	cyclin-dependent kinase inhibitor 2D (p19, inhibits CDK4)	Cell cycle regulation	G2M	PMID:10208428
CENPQ	centromere protein Q	Mitosis:Kinetochore formation	S	PMID:16622420
CNTROB	centrobin, centrosomal BRCA2 interacting protein	Centrosome regulation	G2M	PMID:16275750
DEK	DEK proto-oncogene	DNA damage:DSB	S	PMID:21653549
DLGAP5	discs, large (Drosophila) homolog-associated protein 5	Cell cycle regulation	G2M	PMID:12527899
FANCA	Fanconi anemia complementation group A	DNA damage:Interstrand crosslink repair	S	Uniprot keywords
FARSB	phenylalanyl-tRNA synthetase beta subunit	Protein biosynthesis	S	PMID:20223217
FGFR1OP	FGFR1 oncogene partner	Cell motility	G2M	PMID:15863030
FIGNL1	fidgetin-like 1	DNA damage:Homologous recombination	S	PMID:23754376
HIST2H2BA	histone cluster 2, H2ba (pseudogene)	Cell cycle related chromatin organisation:Replication-dependent histone	G2M	PMID:12408966
HMGB2	high mobility group box 2	DNA damage:Homologous recombination	G2M	Uniprot keywords
MAD2L2	MAD2 mitotic arrest deficient-like 2 (yeast)	Mitosis:Spindle checkpoint	G2M	PMID:10366450
MCM7	minichromosome maintenance complex component 7	DNA replication:Pre-replication complex	S	PMID:25999062
METTL4	methyltransferase like 4	Chromatin organisation:Histone regulation	G2M	By similarity
NUP133	nucleoporin 133kDa	Mitosis:Nuclear envelope regulation	S	Reactome
ORC1	origin recognition complex subunit 1	DNA replication:Pre-replication complex	S	PMID:25999062
POC1B	POC1 centriolar protein B	Centrosome regulation // Mitosis:Spindle assembly and regulation	G2M	PMID:19109428
POLE	polymerase (DNA directed), epsilon, catalytic subunit	DNA damage:BER // DNA replication:DNA elongation	S	PMID:10559260
PRC1	protein regulator of cytokinesis 1	Cytokinesis	G2M	PMID:17351640
PSIP1	PC4 and SFRS1 interacting protein 1	Transcription regulation	G2M	PMID:15642333
PSMC3IP	PSMC3 interacting protein	DNA damage:Homologous recombination	S	PMID:10806355
TIMELESS	timeless circadian clock	DNA damage:Fork stalling	S	PMID:23797032
UBE2G1	ubiquitin conjugating enzyme E2G 1	Protein modification:Ubl conjugation pathway	S	Uniprot keywords
ZNF730	zinc finger protein 730	Uncharacterised	S
ONLY IN TWO SAMPLES
ATRIP	ATR interacting protein	DNA damage:Interstrand crosslink repair	S	Reactome
CCDC134	coiled-coil domain containing 134	Cell cycle regulation	G2M	PMID:22644376
CCDC150	coiled-coil domain containing 150	Uncharacterised	G2M
CDC27	cell division cycle 27	Mitosis:Spindle checkpoint	S	PMID:7736578
CKAP2L	cytoskeleton associated protein 2 like	Mitosis:Spindle assembly and regulation	G2M	PMID:24260314
EMC3-AS1	EMC3 antisense RNA 1	Uncharacterised	S
FANCG	Fanconi anemia complementation group G	DNA damage:Interstrand crosslink repair	S	Uniprot keywords
HIST1H2BJ	histone cluster 1, H2bj	Cell cycle related chromatin organisation:Replication-dependent histone	S	PMID:12408966
LIN54	lin-54 DREAM MuvB core complex component	Cell cycle regulation	G2M	Reactome
MCM6	minichromosome maintenance complex component 6	DNA replication:Pre-replication complex	S	PMID:25999062
MPHOSPH9	M-phase phosphoprotein 9	Uncharacterised	G2M
NR2C2AP	nuclear receptor 2C2-associated protein	Transcription regulation	S	Reactome
NSMCE4A	NSE4 homolog A, SMC5-SMC6 complex component	DNA damage:Homologous recombination	G2M	PMID:18086888
PHF19	PHD finger protein 19	Chromatin organisation:Histone regulation	G2M	PMID:23104054
RAD51B	RAD51 paralog B	DNA damage:Homologous recombination	G2M	PMID:23149936
STMN1	stathmin 1	Microtubule regulation // Mitosis:Spindle assembly and regulation // Cytokinesis	G2M	PMID:12860982 // PMID:25122120
TCEANC2	transcription elongation factor A (SII) N-terminal and central domain containing 2	Uncharacterised	S
TRAIP	TRAF interacting protein	Signal transduction	S	PMID:9104814
ONLY IN THREE SAMPLES
CCNA2	cyclin A2	Cell cycle regulation	G2M	PMID:1312467
CENPO	centromere protein O	Mitosis:Kinetochore formation	S	PMID:16622420
DCLRE1A	DNA cross-link repair 1A	DNA damage:Interstrand crosslink repair	S	PMID:15542852
HMGB1	high mobility group box 1	DNA damage:Homologous recombination	S	Uniprot keywords
POLE2	polymerase (DNA directed), epsilon 2, accessory subunit	DNA replication:DNA elongation	S	PMID:25999062
ONLY IN FOUR SAMPLES
BRIP1	BRCA1 interacting protein C-terminal helicase 1	DNA damage:Homologous recombination	S	PMID:11301010
CENPT	centromere protein T	Mitosis:Kinetochore formation	S	PMID:21529714
DEPDC1	DEP domain containing 1	Transcription regulation	G2M	PMID:20587513
HIST1H2APS4	histone cluster 1, H2a, pseudogene 4	Cell cycle related chromatin organisation:Replication-dependent histone	G2M	PMID:12408966
MIS18BP1	MIS18 binding protein 1	Mitosis:Chromosome partition	G2M	PMID:17199038
PAQR4	progestin and adipoQ receptor family member IV	Signal transduction	S	PMID:16044242
POLR2D	polymerase (RNA) II (DNA directed) polypeptide D	RNA processing	S	Reactome
RCC1	regulator of chromosome condensation 1	Mitosis:Spindle assembly and regulation	S	PMID:15014043
SLC29A1	solute carrier family 29 (equilibrative nucleoside transporter), member 1	DNA replication:DNA metabolism	S	PMID:12527552
TRIP13	thyroid hormone receptor interactor 13	Mitosis:Spindle checkpoint	G2M	PMID:25012665
ONLY IN FIVE SAMPLES
CCP110	centriolar coiled-coil protein 110kDa	Centrosome regulation	G2M	PMID:20596027
H2AFX	H2A histone family member X	Chromatin organisation:Replication independent histones	G2M	PMID:10959836
MIS18A	MIS18 kinetochore protein A	Mitosis:Kinetochore formation	S	PMID:17199038
MXD3	MAX dimerization protein 3	Transcription regulation	G2M	By similarity
PARP1	poly(ADP-ribose) polymerase 1	DNA damage:BER	S	PMID:23230272
REEP4	receptor accessory protein 4	Mitosis:Nuclear envelope regulation	G2M	PMID:23911198
ZNF850	zinc finger protein 850	Transcription regulation	S	PMID:9839802
ONLY IN SIX SAMPLES
CCDC138	coiled-coil domain containing 138	Uncharacterised	S
ERI2	ERI1 exoribonuclease family member 2	Uncharacterised	S
HJURP	Holliday junction recognition protein	Cell cycle related chromatin organisation	G2M	PMID:12408966
POLQ	polymerase (DNA directed), theta	DNA damage:BER // DNA replication // DNA damage:Interstrand crosslink repair // DNA damage:MMEJ	G2M	PMID:25643323
SPAG5	sperm associated antigen 5	Mitosis:Spindle assembly and regulation	G2M	PMID:11724960
ONLY IN SEVEN SAMPLES
BUB1B	mitotic checkpoint serine/threonine kinase B	Mitosis:Spindle checkpoint	G2M	PMID:20070256
CDK5RAP2	CDK5 regulatory subunit associated protein 2	Centrosome regulation	G2M	PMID:18042621 // PMID:19282672
NEMP1	nuclear envelope integral membrane protein 1	Uncharacterised	G2M	PMID:19167377
NIF3L1	NGG1 interacting factor 3 like 1	Transcription regulation	S	By similarity
NUP155	nucleoporin 155kDa	Mitosis:Nuclear envelope regulation	S	Reactome
ONLY IN EIGHT SAMPLES
RAD21	RAD21 cohesin complex component	Sister chromatid cohesion	G2M	PMID:12417729
RAD51AP1	RAD51 associated protein 1	DNA damage:Homologous recombination	S	PMID:26323318
ONLY IN NINE SAMPLES
MNS1	meiosis specific nuclear structural 1	Meiosis	G2M	By similarity
SAAL1	serum amyloid A like 1	Uncharacterised	S
SFR1	SWI5-dependent homologous recombination repair protein 1	DNA damage:Homologous recombination	S	PMID:21252223
STAG2	stromal antigen 2	Mitosis:DNA condensation	S	Uniprot keywords

## Sheet: Supplementary Table S5
Network analysis of curated transcription factors
Name	Connections	MCL_1.7_6
BARX1	4	TF-Cluster01
CEBPG	3	TF-Cluster01
CENPX	33	TF-Cluster01
DMRTA2	35	TF-Cluster01
ELF1	43	TF-Cluster01
ETS2	1	TF-Cluster01
FLI1	21	TF-Cluster01
FOS	1	TF-Cluster01
GFI1.1	23	TF-Cluster01
GFI1.2	20	TF-Cluster01
GFI1.3	26	TF-Cluster01
GFI1.4	21	TF-Cluster01
GZF1	7	TF-Cluster01
HES6	1	TF-Cluster01
HOXA10	31	TF-Cluster01
HOXA11	2	TF-Cluster01
IRF8	31	TF-Cluster01
IRF8.1	22	TF-Cluster01
IRX3	38	TF-Cluster01
IRX3.1	34	TF-Cluster01
IRX3.2	19	TF-Cluster01
KLF11	19	TF-Cluster01
KLF16	31	TF-Cluster01
MAZ.3	41	TF-Cluster01
MEF2D.2	46	TF-Cluster01
MXI1	17	TF-Cluster01
MYB	23	TF-Cluster01
MYB.2	38	TF-Cluster01
MYPOP	5	TF-Cluster01
NR2F6	1	TF-Cluster01
ONECUT2	39	TF-Cluster01
OSR2	40	TF-Cluster01
OTX1	20	TF-Cluster01
PATZ1.1	19	TF-Cluster01
POU2F1.1	14	TF-Cluster01
PREB.1	3	TF-Cluster01
REPIN1	22	TF-Cluster01
RUNX1.4	10	TF-Cluster01
RXRA.1	5	TF-Cluster01
SATB1.1	22	TF-Cluster01
SATB1.3	20	TF-Cluster01
SIX5	12	TF-Cluster01
SLC2A4RG.1	34	TF-Cluster01
SOX12	27	TF-Cluster01
SOX12.1	15	TF-Cluster01
SREBF1	21	TF-Cluster01
TBX4	40	TF-Cluster01
THAP7	29	TF-Cluster01
THRA	6	TF-Cluster01
THYN1	21	TF-Cluster01
XBP1	1	TF-Cluster01
ZBED4	17	TF-Cluster01
ZEB2.2	38	TF-Cluster01
ZNF217	35	TF-Cluster01
ZNF22	26	TF-Cluster01
ZNF296	5	TF-Cluster01
ZNF367	34	TF-Cluster01
ZNF521	3	TF-Cluster01
ZNF592.1	9	TF-Cluster01
ZNF598	17	TF-Cluster01
ZNF639	31	TF-Cluster01
ZNF670	26	TF-Cluster01
ZNF672	18	TF-Cluster01
ZNF768	7	TF-Cluster01
ZNF816	1	TF-Cluster01
ZNF93	13	TF-Cluster01
ANKZF1	21	TF-Cluster02
BBX	28	TF-Cluster02
CARF.1	8	TF-Cluster02
CREBZF	14	TF-Cluster02
FLYWCH1	43	TF-Cluster02
FOXP1.2	13	TF-Cluster02
IKZF5	9	TF-Cluster02
IRF1	25	TF-Cluster02
KDM2A	1	TF-Cluster02
L3MBTL1	13	TF-Cluster02
MAF	25	TF-Cluster02
MYSM1	32	TF-Cluster02
NCOA1	10	TF-Cluster02
NFE2L1	5	TF-Cluster02
NFYC.1	25	TF-Cluster02
PHF20	26	TF-Cluster02
SMAD5	3	TF-Cluster02
SMYD3.2	18	TF-Cluster02
SNAPC4	4	TF-Cluster02
SREBF1.1	38	TF-Cluster02
TET2	23	TF-Cluster02
TIGD1	22	TF-Cluster02
TP53	18	TF-Cluster02
TRPS1.1	26	TF-Cluster02
ZBTB20	9	TF-Cluster02
ZBTB38	12	TF-Cluster02
ZEB1.1	8	TF-Cluster02
ZNF117	18	TF-Cluster02
ZNF131	26	TF-Cluster02
ZNF133	31	TF-Cluster02
ZNF219	8	TF-Cluster02
ZNF224	1	TF-Cluster02
ZNF248	19	TF-Cluster02
ZNF292	31	TF-Cluster02
ZNF337	14	TF-Cluster02
ZNF354B	23	TF-Cluster02
ZNF385D	28	TF-Cluster02
ZNF449	17	TF-Cluster02
ZNF460	1	TF-Cluster02
ZNF500	7	TF-Cluster02
ZNF543	17	TF-Cluster02
ZNF548	30	TF-Cluster02
ZNF554	32	TF-Cluster02
ZNF561	42	TF-Cluster02
ZNF589	3	TF-Cluster02
ZNF624	32	TF-Cluster02
ZNF691	7	TF-Cluster02
ZNF708	16	TF-Cluster02
ZNF740	25	TF-Cluster02
ZNF75D	3	TF-Cluster02
ZNF77	40	TF-Cluster02
ZNF780B	30	TF-Cluster02
ZNF783	27	TF-Cluster02
ZNF84	37	TF-Cluster02
ZSCAN30	29	TF-Cluster02
ZXDC	18	TF-Cluster02
ZZZ3	33	TF-Cluster02
AR	1	TF-Cluster03
BHLHE22.1	19	TF-Cluster03
CDC5L	5	TF-Cluster03
CENPA	7	TF-Cluster03
CENPB	6	TF-Cluster03
CHCHD3	4	TF-Cluster03
DACH1	28	TF-Cluster03
E2F1	36	TF-Cluster03
E2F8	34	TF-Cluster03
E2F8.1	36	TF-Cluster03
ELK1	22	TF-Cluster03
FOXD1.1	24	TF-Cluster03
FOXM1	13	TF-Cluster03
FOXP1.1	29	TF-Cluster03
LIN54.1	16	TF-Cluster03
MAZ.2	34	TF-Cluster03
MBD1.1	1	TF-Cluster03
MBD3.1	14	TF-Cluster03
MYBL2	33	TF-Cluster03
NFIX	22	TF-Cluster03
PA2G4	9	TF-Cluster03
PATZ1	33	TF-Cluster03
PBX3	19	TF-Cluster03
SATB2.2	8	TF-Cluster03
SATB2.3	5	TF-Cluster03
SCMH1	36	TF-Cluster03
SKI	20	TF-Cluster03
SLC2A4RG	22	TF-Cluster03
SMYD3	15	TF-Cluster03
SMYD3.1	33	TF-Cluster03
SP9	6	TF-Cluster03
TCF12.4	39	TF-Cluster03
TCF3	11	TF-Cluster03
TCFL5	21	TF-Cluster03
TFDP1	25	TF-Cluster03
TFDP2	26	TF-Cluster03
ZBTB3	3	TF-Cluster03
ZBTB44	15	TF-Cluster03
ZKSCAN5.1	11	TF-Cluster03
ZNF121	20	TF-Cluster03
ZNF414	7	TF-Cluster03
ZNF426	24	TF-Cluster03
ZNF43	20	TF-Cluster03
ZNF440	6	TF-Cluster03
ZNF473	2	TF-Cluster03
ZNF496.1	22	TF-Cluster03
ZNF503	27	TF-Cluster03
ZNF629	12	TF-Cluster03
ZNF695	15	TF-Cluster03
ZNF713	4	TF-Cluster03
ZNF830	22	TF-Cluster03
ZSCAN5A	19	TF-Cluster03
AHRR	9	TF-Cluster04
ARNTL	39	TF-Cluster04
ATF7	18	TF-Cluster04
BATF2	24	TF-Cluster04
BCL6	16	TF-Cluster04
DPF3	16	TF-Cluster04
ETS1	21	TF-Cluster04
ETS1.1	26	TF-Cluster04
ETV5	8	TF-Cluster04
ETV6	3	TF-Cluster04
FOXO3	8	TF-Cluster04
FOXO3.1	25	TF-Cluster04
GLMP	30	TF-Cluster04
HIF1A	25	TF-Cluster04
HMGA2.2	17	TF-Cluster04
JRKL	29	TF-Cluster04
JUN	19	TF-Cluster04
KLF3	38	TF-Cluster04
KLF6.1	30	TF-Cluster04
MAF.1	25	TF-Cluster04
MEF2A	18	TF-Cluster04
MEF2A.1	38	TF-Cluster04
MLXIPL.1	13	TF-Cluster04
MLXIPL.2	33	TF-Cluster04
MTERF1	30	TF-Cluster04
MXD1	12	TF-Cluster04
NFATC2	8	TF-Cluster04
NFE2L1.1	27	TF-Cluster04
NFYC	37	TF-Cluster04
NR1H3	27	TF-Cluster04
PHF21A	3	TF-Cluster04
PRDM4	10	TF-Cluster04
RFX8.1	21	TF-Cluster04
SHOX2.4	1	TF-Cluster04
SOX4	32	TF-Cluster04
SP1.1	14	TF-Cluster04
SP100	19	TF-Cluster04
SP140L	22	TF-Cluster04
STAT2.1	22	TF-Cluster04
TEF	5	TF-Cluster04
XPA	12	TF-Cluster04
ZBTB21	38	TF-Cluster04
ZBTB48	19	TF-Cluster04
ZBTB49	1	TF-Cluster04
ZNF516.2	31	TF-Cluster04
ZNF536	15	TF-Cluster04
ZNF596	35	TF-Cluster04
ZNF79	6	TF-Cluster04
ZNF81	20	TF-Cluster04
ZSCAN20	6	TF-Cluster04
ELF1.2	8	TF-Cluster05
ERF.1	5	TF-Cluster05
FOXL2	2	TF-Cluster05
FOXN2.1	14	TF-Cluster05
GABPA	15	TF-Cluster05
GATAD2A	7	TF-Cluster05
GMEB2	4	TF-Cluster05
GTF2I	13	TF-Cluster05
KLF9.2	1	TF-Cluster05
LEF1	6	TF-Cluster05
MAZ.4	21	TF-Cluster05
MBD6.1	12	TF-Cluster05
MEF2C	12	TF-Cluster05
MEF2D.4	7	TF-Cluster05
NFKB1	11	TF-Cluster05
NFYA	5	TF-Cluster05
NR1H2.1	3	TF-Cluster05
PBX3.2	3	TF-Cluster05
PBX3.3	9	TF-Cluster05
PRDM2	1	TF-Cluster05
SATB1.4	9	TF-Cluster05
SATB2.4	15	TF-Cluster05
SHOX2.2	12	TF-Cluster05
SP2	7	TF-Cluster05
TCF7	21	TF-Cluster05
THAP4	5	TF-Cluster05
VDR	11	TF-Cluster05
ZBTB7A.1	1	TF-Cluster05
ZBTB7A.2	8	TF-Cluster05
ZFPM1	12	TF-Cluster05
ZNF274	16	TF-Cluster05
ZNF592	8	TF-Cluster05
CEBPZ	3	TF-Cluster06
E2F7	13	TF-Cluster06
ELF4	5	TF-Cluster06
KCMF1	16	TF-Cluster06
MTF2	8	TF-Cluster06
RBCK1	4	TF-Cluster06
ZNF107	2	TF-Cluster06
ZNF26	5	TF-Cluster06
ZNF273	6	TF-Cluster06
ZNF275	9	TF-Cluster06
ZNF28	13	TF-Cluster06
ZNF28.1	16	TF-Cluster06
ZNF3	1	TF-Cluster06
ZNF350	4	TF-Cluster06
ZNF410	10	TF-Cluster06
ZNF417	6	TF-Cluster06
ZNF506	11	TF-Cluster06
ZNF562	8	TF-Cluster06
ZNF587	7	TF-Cluster06
ZNF701	11	TF-Cluster06
ZNF761	3	TF-Cluster06
ZNF841	6	TF-Cluster06
AHR	3	TF-Cluster07
ATF5	11	TF-Cluster07
CXXC5.1	8	TF-Cluster07
DOT1L.1	6	TF-Cluster07
FOXP2.2	11	TF-Cluster07
HHEX	2	TF-Cluster07
HMGA1	1	TF-Cluster07
HMGA1.2	13	TF-Cluster07
MTF1	8	TF-Cluster07
NCOA3	16	TF-Cluster07
NFATC3.1	13	TF-Cluster07
POU2F2	9	TF-Cluster07
PPARD	3	TF-Cluster07
SATB2.5	8	TF-Cluster07
SETDB2	3	TF-Cluster07
STAT1	4	TF-Cluster07
TRERF1	10	TF-Cluster07
TRERF1.1	14	TF-Cluster07
ZNF281	9	TF-Cluster07
ZNF385D.2	12	TF-Cluster07
ZNF697	1	TF-Cluster07
AEBP2	4	TF-Cluster08
ELF2	5	TF-Cluster08
HNF4G	12	TF-Cluster08
KLF10	4	TF-Cluster08
MEF2D.3	5	TF-Cluster08
MEF2D.5	1	TF-Cluster08
MEF2D.6	9	TF-Cluster08
MNT	1	TF-Cluster08
SKIL	11	TF-Cluster08
SKIL.1	8	TF-Cluster08
SMAD3	2	TF-Cluster08
SNAI1	7	TF-Cluster08
SNAPC2	5	TF-Cluster08
SP3.1	5	TF-Cluster08
TTF1	3	TF-Cluster08
YY1.1	2	TF-Cluster08
ZNF48	3	TF-Cluster08
AHRR.3	12	TF-Cluster09
CREB3.1	1	TF-Cluster09
CREB3L2.1	2	TF-Cluster09
DLX3	13	TF-Cluster09
HLX.1	4	TF-Cluster09
HMGA2.1	8	TF-Cluster09
IRF2.1	3	TF-Cluster09
MAZ	9	TF-Cluster09
PPARG.2	6	TF-Cluster09
RARG	16	TF-Cluster09
RARG.1	6	TF-Cluster09
RBPJ	3	TF-Cluster09
TSC22D1	11	TF-Cluster09
ZNF366	11	TF-Cluster09
ZNF516.3	5	TF-Cluster09
ZNF703	2	TF-Cluster09
ARID3A	4	TF-Cluster10
ARNTL2	6	TF-Cluster10
CAMTA1	3	TF-Cluster10
EGR2	4	TF-Cluster10
ELK3	1	TF-Cluster10
FOXP2.3	7	TF-Cluster10
HMGA1.1	7	TF-Cluster10
JUND.1	6	TF-Cluster10
JUND.2	1	TF-Cluster10
MSC.1	5	TF-Cluster10
MSC.2	8	TF-Cluster10
TBX3	4	TF-Cluster10
TSHZ1	13	TF-Cluster10
ZEB2.1	5	TF-Cluster10
ZNF385D.1	2	TF-Cluster10
ATF3	10	TF-Cluster11
FOXO3.2	5	TF-Cluster11
HIVEP3.4	10	TF-Cluster11
MAFG	3	TF-Cluster11
TCF7L2	8	TF-Cluster11
TEAD1	6	TF-Cluster11
TFE3	1	TF-Cluster11
VAX2	5	TF-Cluster11
ZBED5	8	TF-Cluster11
ZBTB40	11	TF-Cluster11
ZNF227	1	TF-Cluster11
ZNF804A.1	8	TF-Cluster11
ZNF83	4	TF-Cluster11
ZUFSP	5	TF-Cluster11
AC008770.3	6	TF-Cluster12
ADNP.1	3	TF-Cluster12
DBP	4	TF-Cluster12
SNAPC5	3	TF-Cluster12
ZBTB33	6	TF-Cluster12
ZFP69	3	TF-Cluster12
ZNF230	9	TF-Cluster12
ZNF274.1	10	TF-Cluster12
ZNF397	3	TF-Cluster12
ZNF516.1	2	TF-Cluster12
ZNF519	11	TF-Cluster12
ZNF581.1	1	TF-Cluster12
E2F4	6	TF-Cluster13
ELK4	5	TF-Cluster13
NAF1.1	1	TF-Cluster13
RBPJ.1	2	TF-Cluster13
RLF	9	TF-Cluster13
SAFB	3	TF-Cluster13
SON	6	TF-Cluster13
ZNF146	7	TF-Cluster13
ZNF207	2	TF-Cluster13
ZNF526	3	TF-Cluster13
ZNF592.2	1	TF-Cluster13
ZNF646	3	TF-Cluster13
NME2.1	6	TF-Cluster14
PLAGL2	9	TF-Cluster14
TBX18	13	TF-Cluster14
TP73.1	5	TF-Cluster14
ZNF253	6	TF-Cluster14
ZNF266	5	TF-Cluster14
ZNF431	2	TF-Cluster14
ZNF718	9	TF-Cluster14
ZNF765	9	TF-Cluster14
ZNF813	9	TF-Cluster14
ZNF83.1	13	TF-Cluster14
EGR1	4	TF-Cluster15
EGR1.1	8	TF-Cluster15
EGR1.2	6	TF-Cluster15
EGR3	13	TF-Cluster15
EGR4	9	TF-Cluster15
GTF2B	4	TF-Cluster15
JUNB	4	TF-Cluster15
KLF10.1	5	TF-Cluster15
KLF2	9	TF-Cluster15
MEF2D	2	TF-Cluster15
ZIC2	4	TF-Cluster15
BHLHE22	7	TF-Cluster16
CPEB1	6	TF-Cluster16
DMRT2	7	TF-Cluster16
DMRT2.1	5	TF-Cluster16
FOXO1	3	TF-Cluster16
GTF2I.1	2	TF-Cluster16
KDM2B	4	TF-Cluster16
LCOR.1	3	TF-Cluster16
SHOX2.3	4	TF-Cluster16
TGIF1.1	4	TF-Cluster16
BAZ2A	3	TF-Cluster17
FOXN3	9	TF-Cluster17
KLF16.1	1	TF-Cluster17
NKRF	6	TF-Cluster17
RFX1	5	TF-Cluster17
TCF20	2	TF-Cluster17
ZNF384	8	TF-Cluster17
ZNF628	1	TF-Cluster17
LCOR.2	1	TF-Cluster18
MAFB	6	TF-Cluster18
MEF2C.2	1	TF-Cluster18
SRCAP	6	TF-Cluster18
SREBF2	1	TF-Cluster18
ZNF280D.1	5	TF-Cluster18
CEBPD.1	11	TF-Cluster19
CGGBP1	8	TF-Cluster19
KCMF1.1	2	TF-Cluster19
YBX3	8	TF-Cluster19
ZNF865	6	TF-Cluster19
GLI4	1	TF-Cluster20
MBD3	6	TF-Cluster20
NFXL1	3	TF-Cluster20
USF1	3	TF-Cluster20
ZGPAT	5	TF-Cluster20
CC2D1A	3	TF-Cluster21
CENPT.1	7	TF-Cluster21
FAM200B	3	TF-Cluster21
FOXN3.1	5	TF-Cluster21
MXD3.1	4	TF-Cluster21
MEF2C.1	1	TF-Cluster22
RARA	2	TF-Cluster22
THAP1	2	TF-Cluster22
TOPORS	7	TF-Cluster22
USF3	4	TF-Cluster22
DOT1L	1	TF-Cluster23
ETS2.1	6	TF-Cluster23
GTF3A	3	TF-Cluster23
RELA	2	TF-Cluster23
ZNF551	6	TF-Cluster23
RBCK1.1	6	TF-Cluster24
ZNF160	4	TF-Cluster24
ZNF7	4	TF-Cluster24
ZNF776	4	TF-Cluster24
ZNF91	4	TF-Cluster24
ARNT	2	TF-Cluster25
GPBP1	2	TF-Cluster25
RREB1	1	TF-Cluster25
TBP	3	TF-Cluster25
WIZ	1	TF-Cluster26
ZNF516	3	TF-Cluster26
ZNF521.1	3	TF-Cluster26
ZNF581	8	TF-Cluster26
ZNF221	7	TF-Cluster27
ZNF280D	1	TF-Cluster27
ZNF354C	2	TF-Cluster27
ZNF616	8	TF-Cluster27
CREB1	1	TF-Cluster28
ZNF302	5	TF-Cluster28
ZNF615	1	TF-Cluster28
ZNF678	6	TF-Cluster28
FOXP2.5	1	TF-Cluster29
FOXP2.6	2	TF-Cluster29
PLAGL1.1	3	TF-Cluster29
SATB2.1	2	TF-Cluster29
FIZ1	4	TF-Cluster30
THAP12	3	TF-Cluster30
ZHX1	1	TF-Cluster30
ZNF511	1	TF-Cluster30
GTF2I.2	2	TF-Cluster31
SPI1	3	TF-Cluster31
ZNF706.1	3	TF-Cluster31
DNMT1.1	1	TF-Cluster32
HMGA2.3	6	TF-Cluster32
RFX8	4	TF-Cluster32
CXXC1.1	2	TF-Cluster33
FOSL2	1	TF-Cluster33
RFX5	1	TF-Cluster33
IRF9	7	TF-Cluster34
PPARG.1	1	TF-Cluster34
ZNF267	1	TF-Cluster34
MBD1	1	TF-Cluster35
NFIC	2	TF-Cluster35
ZNF142	1	TF-Cluster35
AHRR.1	1	TF-Cluster36
KLF4	2	TF-Cluster36
ZNF76	2	TF-Cluster36
FOXJ3.1	6	TF-Cluster37
NR3C1	3	TF-Cluster37
ZBTB11	2	TF-Cluster37
HES1	2	TF-Cluster38
HES1.1	2	TF-Cluster38
KLF9.1	1	TF-Cluster38
ATF2	3	TF-Cluster39
HMG20B	1	TF-Cluster39
ETV3	1	TF-Cluster40
TGIF1.2	1	TF-Cluster40
ZNF235	1	TF-Cluster41
ZNF782	3	TF-Cluster41
IRF5	1	TF-Cluster42
ZNF213	1	TF-Cluster42
THAP7.1	2	TF-Cluster43
ZNF689	1	TF-Cluster43
ZNF138	2	TF-Cluster44
ZNF684	1	TF-Cluster44
NCOA2.1	1	TF-Cluster45
ZNF664.1	1	TF-Cluster45
ZNF675	2	TF-Cluster46
ZNF766	3	TF-Cluster46
NME2	2	TF-Cluster47
ZNF644	1	TF-Cluster47
ZBTB46	5	TF-Cluster48
ZNF513	1	TF-Cluster48
ZNF791	6	TF-Cluster49
ZNF92	1	TF-Cluster49
ARID5A	1	TF-Cluster50
ZNF394	1	TF-Cluster50
ADNP	1	TF-Cluster51
ZNF141	2	TF-Cluster51
POGK	1	TF-Cluster52
ZNF136	2	TF-Cluster52
AKNA	1	TF-Cluster53
THAP4.1	1	TF-Cluster53

## Sheet: Supplementary Table S6
Transcription factor motif activity detected by MARA
Motif	0 hours	1 hour	2 hours	3 hours	4 hours	5 hours	6 hours	7 hours	8 hours	10 hours	12 hours	14 hours	16 hours	18 hours	24 hours	36 hours	48 hours	96 hours
E2F1..5	0.463614	0.412857	0.396731	0.317277	0.289477	0.211785	0.228736	0.165145	0.0973768	-0.0187218	-0.131349	-0.226413	-0.333843	-0.385786	-0.55365	-0.657706	-0.50208	-0.0397085
FOS_FOS{B,L1}_JUN{B,D}	-1.18201	-1.04956	-0.544154	-0.292292	-0.0512007	-0.122603	0.00606656	0.0974525	0.162391	0.283608	0.375966	0.454617	0.460162	0.521699	0.563127	0.625423	0.568039	-0.0106268
UFEwm	0.0396296	0.0203724	0.0138285	0.0476883	0.0220174	0.018531	0.0283611	-0.00349214	0.00322332	0.0506039	0.00863958	-0.0234036	-0.0263721	-0.0412097	-0.0361515	-0.0227555	-0.0655365	-0.0805425
TFDP1	0.096878	0.135354	0.132108	0.0744208	0.108504	0.0812281	0.0574842	0.0524106	0.0554126	-0.0386869	-0.0679361	-0.0541427	-0.0799463	-0.0745367	-0.145399	-0.206879	-0.15415	0.000762601
MYFfamily	0.0692552	-0.079535	-0.0804475	0.0139445	0.168399	0.0366464	0.0570331	-0.0525755	-0.0636269	-0.0999466	-0.00861696	-0.0374793	-0.0411728	-0.0301109	0.0522718	0.0216937	0.0257217	0.0380063
BACH2	-0.652144	-0.700241	-0.375644	-0.228209	-0.123151	0.0173221	0.00693918	0.0643657	0.013764	0.132074	0.398391	0.29791	0.396753	0.386884	0.44281	0.36941	0.226121	-0.271415
MYB	0.219967	0.244244	0.266568	0.171247	0.109558	0.0671507	0.111261	0.0345001	0.0493344	0.0241756	-0.0986693	-0.0377139	-0.0841391	-0.123412	-0.23906	-0.360149	-0.331937	-0.17322
FOSL2	-0.901732	-0.746935	-0.322209	-0.305186	-0.187227	-0.115703	-0.08299	0.0207422	-0.0120472	0.077512	0.248719	0.297273	0.317402	0.283127	0.3873	0.573784	0.6828	0.462235
MZF1	-0.175438	-0.112086	-0.0813543	-0.0409951	-0.000874559	0.0264202	0.0594423	0.0678162	0.0805698	0.0820977	0.0219789	0.0626392	0.0521464	0.0623464	0.019261	0.0521326	0.0170103	-0.0549789
NFY{A,B,C}	0.0709196	0.106111	0.0723564	0.0101029	0.0424023	0.00110564	-0.0163573	0.00926084	0.0201444	-0.00955706	-0.0105123	0.00459493	0.00612471	0.0207694	-0.0664607	-0.148169	-0.129504	0.00618121
EGR1..3	-0.158565	-0.119727	0.0277843	0.059688	0.112213	0.120913	0.115394	0.130611	0.101601	0.0211149	0.00805276	-0.0308258	-0.0605805	-0.0622145	-0.0582898	-0.00196411	-0.0242594	-0.0690662
POU2F1..3	0.104767	0.175523	0.199865	0.172136	0.0763976	0.190532	0.207258	0.0991447	0.109171	0.115508	-0.0681323	-0.0757503	-0.140342	-0.30346	-0.440156	-0.294962	-0.19315	0.0246229
IRF1,2,7	-0.0626267	-0.0923196	-0.134487	-0.154357	-0.111487	-0.0763698	-0.0489998	-0.0895669	-0.0408657	0.017872	-0.00950603	-0.0699853	0.0168965	0.107292	0.327736	0.0961963	0.17282	0.165315
TGIF1	-0.271879	-0.298524	-0.234183	-0.224748	-0.110592	-0.122054	-0.0969304	-0.143214	-0.0640195	-0.0461342	0.169654	0.20378	0.18677	0.230068	0.290454	0.244477	0.28791	0.205947
TBP	-0.169149	0.110489	0.0906075	0.105578	0.182677	0.187641	0.136068	0.090073	0.014895	0.100902	0.01777	-0.102121	-0.116846	-0.188248	-0.0911574	-0.0764549	-0.0178547	-0.110597
JUN	-0.330826	-0.108625	-0.127328	-0.115598	0.0865706	0.0266678	0.0357542	0.132206	0.111566	0.0272757	-0.0425255	0.0630289	0.100629	0.175525	0.110566	0.0396939	0.110391	0.0606696
NFE2	-0.566645	-0.576237	-0.247186	-0.126701	0.191529	0.18173	0.180919	0.149923	0.178896	0.133561	0.190073	0.0831335	0.190334	0.290684	0.169318	0.149606	-0.0526304	-0.054795
SP1	0.00476968	0.0304382	0.00755836	-0.0103889	0.00403286	-0.00442847	-0.0220959	0.00090405	-0.00920508	-0.0409572	-0.0116958	-0.00999557	-0.00806845	-0.000544421	-0.00721244	0.0214474	0.04424	0.0183069
PITX1..3	0.0449892	0.115113	0.143193	0.123927	0.0515816	0.143125	0.109749	0.0873159	0.0323883	0.0379931	-0.0842227	-0.00176072	-0.0311527	-0.148583	-0.138543	-0.193777	-0.177623	-0.13908
ZNF143	0.0718178	0.0506969	0.0198529	-0.0221056	-0.0383817	-0.0352532	-0.0463921	-0.0267622	-0.0202508	-0.0583329	-0.0229022	0.00176192	0.00879524	0.0211966	-0.00241472	-0.0174488	0.0220585	0.0466731
NRF1	0.0647997	0.0713898	0.0301343	-0.0160534	-0.0149281	-0.00509061	-0.0244205	-0.00195851	0.00134749	-0.0374207	-0.0220329	0.00181266	-0.00406973	0.0140487	-0.0189438	-0.049474	-0.0191718	-0.00659668
SMAD1..7,9	-0.127214	-0.117484	-0.157523	-0.145475	-0.0755265	-0.0985082	-0.0805883	-0.00292525	0.0145397	0.0184706	0.0541537	0.0674153	0.120009	0.167613	0.161046	0.128227	0.0976683	0.0866811
TFEB	-0.472951	-0.391374	-0.356744	-0.31439	-0.217379	-0.108206	-0.151718	0.0618596	0.0863375	0.0502414	0.0674412	0.171254	0.223289	0.194336	0.265936	0.343145	0.501239	0.46817
TFAP4	-0.118563	-0.176597	-0.12126	-0.0623729	-0.0225948	-0.0126605	-0.00855211	-0.00533452	0.0262471	0.00761575	0.060315	0.0249934	0.0504407	0.0552193	0.0365675	0.126055	0.143856	0.0886563
HOXA9_MEIS1	-0.814173	-0.228909	-0.261165	0.21907	0.147108	0.492773	0.467512	0.641038	0.516124	0.393896	0.193717	0.095339	0.113628	0.0793028	-0.192338	-0.24502	-0.52713	-0.460196
HMX1	-0.0408344	-0.0660856	-0.132033	-0.226457	-0.17784	-0.249427	-0.175758	-0.128653	-0.174198	-0.007006	0.161941	0.0154797	0.197295	0.196643	0.244879	0.268764	0.233711	0.0520897
YY1	0.0837184	0.0477834	0.0384287	-0.00385588	0.00378861	0.0106874	-0.0246133	0.000710987	0.00503805	-0.0525156	0.0392504	-0.0094488	-0.0150711	-0.0219001	-0.00632946	-0.0723903	-0.0359299	-0.0616499
SPI1	-0.110457	-0.0926354	-0.0629877	-0.067854	-0.033382	-0.0168268	0.00259809	-0.000343746	0.00384333	-0.0136198	0.0179533	0.0514499	0.0602626	0.0668556	0.0699464	0.0895964	0.0886577	0.028575
SRF	-0.253302	0.331654	0.240997	0.116012	0.180461	0.00900491	0.0601378	0.0168774	-0.00921634	-0.0851461	-0.198629	-0.153956	-0.165517	-0.0333285	0.0397181	0.103385	0.090961	-0.0941267
NFATC1..3	-0.474258	-0.310553	-0.15768	-0.110732	-0.095827	-0.0109014	-0.0344398	0.0157217	-0.0969644	-0.00460346	0.108444	0.217889	0.182349	0.220893	0.34154	0.235976	0.227208	0.0928723
CRX	-0.422355	-0.344122	-0.37175	-0.281075	-0.139987	-0.0604585	0.024052	0.167016	0.0528769	0.167658	0.0799598	0.204812	0.284414	0.188004	0.192526	0.224003	0.293437	0.143149
KLF4	0.0130193	0.00872712	0.0161124	0.00417679	-0.000161354	-0.0321236	-0.0493079	-0.0385607	-0.0448673	-0.045838	-0.00232896	-0.00381734	0.0066721	0.0247418	0.0305294	0.0521779	0.0421222	0.00348895
ATF5_CREB3	-0.105379	0.123834	0.14692	0.0287593	0.080861	0.0936759	0.0808705	0.0867077	0.0872892	0.0294576	0.0275365	0.0104876	-0.000507419	0.0222884	-0.0522471	-0.130413	-0.191241	-0.269475
IKZF1	0.236574	0.181191	0.142125	0.164077	0.0182888	0.0126117	0.00162754	0.0412634	-0.0279968	-0.069772	-0.0277278	-0.0894555	-0.0483704	-0.139354	-0.212307	-0.146853	-0.209358	-0.0213578
PAX5	-0.0624099	-0.054005	-0.0197903	-0.00307161	0.0256775	0.00799914	0.00538484	0.0278785	0.0371299	-0.0154354	0.0271622	0.0141374	0.0269978	0.0278893	0.0160243	0.01439	-1.58597e-05	-0.0307168
FOXL1	0.609775	0.751912	0.467423	0.913127	-0.171045	-0.0821138	0.202753	0.281348	0.102124	0.469773	0.194911	-0.504145	-0.983994	-0.432241	-1.08543	-0.593645	-0.767584	-0.106824
RORA	-0.321674	-0.332645	-0.427504	-0.367032	-0.549793	-0.227802	-0.102767	-0.0238958	-0.13579	-0.0271491	0.0611905	0.340145	0.335843	0.183031	0.312225	0.44496	0.539984	0.508655
TFAP2B	-0.0430094	-0.0238343	-0.00879489	0.00171577	0.0125632	0.0146723	-0.000769157	0.0175012	-0.00614875	-0.0400448	0.00753021	0.00659405	0.00369159	0.000961974	0.00496059	0.0496194	0.0503082	-0.0163578
TFCP2	-0.0486658	-0.0361396	-0.025236	-0.00510697	-0.0103502	-0.0237712	-0.0799592	-0.0691536	-0.0371382	-0.0326513	-0.00293677	0.0105987	0.0390188	0.0617052	0.0370416	0.115123	0.0867833	0.0654582
NKX6-1,2	-0.558185	-0.0810207	0.0694104	0.0634837	0.0115311	0.379996	0.180227	0.269077	0.38063	0.201445	0.169382	0.242311	0.25327	0.0789039	-0.183502	-0.366821	-0.412715	-0.239663
NR4A2	0.127462	-0.261418	-0.245149	-0.127743	0.0186487	-0.425538	-0.218003	-0.285023	-0.150955	0.011044	0.0512839	-0.0103346	0.163266	0.0615269	0.318433	0.438131	0.257106	0.134015
GFI1	0.108933	0.119358	0.0710794	0.0131666	-0.00612136	-0.0140017	-0.000631408	0.0018481	0.0449899	-0.00702049	-0.0128922	0.0130042	-0.0374458	-0.00715964	-0.0895274	-0.152991	-0.135495	0.0222019
HOX{A4,D4}	-0.258089	-0.380868	-0.287707	-0.329971	-0.412044	-0.194098	-0.161174	-0.0738075	0.0418036	0.211536	0.177512	0.240099	0.257705	0.160273	0.240401	0.230335	0.237901	0.450531
ZNF423	0.148668	0.0728307	0.141359	0.150381	0.129837	-0.0126071	0.044712	0.0109072	0.0487986	-0.060682	0.0093181	-0.119511	-0.102366	-0.0676819	-0.0946062	-0.0756886	-0.124681	-0.279137
CREB1	-0.132671	0.00947643	0.0415365	0.085836	0.0774293	0.116774	0.081844	0.0823153	0.0605901	-0.0073522	0.0219408	0.040476	0.00700288	-0.00250998	-0.0556596	-0.0903178	-0.0877558	-0.139064
NFE2L2	-0.101476	-0.068889	-0.121866	-0.114344	-0.239987	-0.152281	-0.189064	-0.0852693	0.0219101	-0.0615998	0.109314	0.0236472	0.098626	0.15476	0.196004	0.207326	0.236283	0.0719569
ELK1,4_GABP{A,B1}	0.0186907	0.0502269	0.0273995	-0.0306932	0.0146029	0.0064388	-0.0110485	-0.0013425	0.0191383	-0.0428503	-0.0227954	-0.01123	-0.0146249	0.0221896	0.0211877	-0.0156741	0.0158055	-0.0550822
ZEB1	0.239034	0.154479	0.108579	0.0917113	0.0678852	-0.0121993	-0.0190023	-0.0471222	-0.0355309	-0.105268	-0.00565319	-0.117973	-0.0741786	-0.0528826	-0.0958016	-0.124817	-0.125949	-0.0348776
ZFP161	-0.046834	-0.0230178	-0.0385646	-0.0537359	-0.0349427	-0.0160484	-0.0139341	0.0260655	0.0307298	0.0098556	0.0271549	0.0511172	0.0524618	0.0579579	0.0113495	0.00467228	0.00607224	-0.00439708
CDC5L	-0.987	-0.759273	0.607185	0.569624	0.176675	0.321373	0.573688	0.364612	0.213843	0.306061	0.0205763	0.0283288	-0.0100586	0.0183572	0.0246871	-0.102911	-0.293683	-0.661756
ZNF238	-0.246004	-0.140421	-0.166052	-0.282779	-0.095932	-0.0605555	-0.0520351	0.0153721	0.0682382	0.131152	0.0480936	0.228715	0.317137	0.245797	0.130725	0.0739786	0.0643067	-0.00576514
RREB1	-0.130604	-0.0688834	-0.0276469	0.0209195	0.0321873	0.0171025	0.0234351	0.0225026	-0.00655071	0.024488	-0.0322307	0.0083074	0.032889	0.0171888	0.0203336	0.0869048	0.076291	-0.00368834
NKX3-1	-0.535253	-0.44656	-0.198427	0.294329	0.372034	1.1206	0.41184	0.256962	-0.0352893	0.145027	0.427718	0.327051	-0.109553	-0.504615	0.0881891	-0.0915225	-0.339623	-0.822593
MEF2{A,B,C,D}	-0.144671	-0.0836895	-0.0226279	-0.047426	-0.0240711	-0.0447873	-0.103524	-0.0861112	-0.0747312	0.0325927	0.244795	0.247689	0.23322	0.154486	0.00964921	0.0568016	-0.11966	-0.112267
AR	-0.278258	-0.291015	-0.228002	-0.136797	-0.111688	-0.121307	0.0573808	0.075762	0.110979	0.126349	0.175269	0.155841	0.253952	0.19934	0.2168	0.0439016	0.00718887	-0.0945113
STAT2,4,6	-0.0339127	-0.0184634	-0.0676823	-0.146849	-0.114046	-0.142103	-0.0885114	-0.0426548	-0.000219829	0.000665996	-0.0208188	-0.00816833	0.0669197	0.0699979	0.104888	0.125128	0.200628	0.142455
HIC1	-0.0248989	-0.0224305	-0.0219133	0.00154964	0.0308145	0.0229095	-0.00410882	0.0260217	0.0177087	-0.0286612	-0.00239597	0.00699957	0.0134122	0.0294257	0.00638649	0.0103644	0.013913	-0.0424567
MAFB	-0.104464	-0.0754851	-0.0635433	-0.0526478	-0.0193465	-0.0118182	-0.015358	0.0247633	0.0311	0.014079	0.0513516	0.0528971	0.0413041	0.046228	0.0929491	0.0527459	0.0502713	-0.0492095
EBF1	0.00935406	0.0218906	-0.0428029	-0.0438319	0.00511734	-0.0729698	-0.073328	-0.0637756	-0.0335281	-0.0816088	-0.0162715	-0.0109403	0.0045177	0.0594356	0.049018	0.119041	0.0872895	0.0896464
SPIB	0.106583	0.0711959	-0.0383266	-0.043744	-0.0372899	-0.092132	-0.079813	-0.0624447	-0.080871	-0.0839228	-0.0211556	-0.0392622	-0.026963	0.0285094	0.0770251	0.0662507	0.0460015	0.131558
NFE2L1	-0.111474	-0.00129046	0.046105	0.124464	-0.0115102	-0.132936	-0.0426901	-0.0686017	-0.0985926	0.0214638	0.0596118	-0.080609	-0.0657081	-0.0416741	0.0830104	0.134817	0.125633	0.0653747
RUNX1..3	-0.203368	-0.0787921	-0.0472084	0.0250865	0.108138	0.0221026	0.0176405	-0.0592801	-0.0395286	0.0542037	-0.040711	0.00648982	-0.00298237	0.0731285	0.00224739	0.104853	0.229291	0.0606447
STAT5{A,B}	0.159944	-0.00956847	0.0569338	0.0818071	0.0344502	0.143707	0.143452	-0.00275632	-0.0503998	-0.0377354	-0.1042	-0.189955	-0.193685	-0.0885686	-0.0836625	-0.0703609	-0.0422832	0.113231
FOX{D1,D2}	-0.394905	-0.2538	-0.0934165	-0.145039	-0.00387972	0.088471	0.0683695	0.0644809	0.109	0.038262	0.078161	0.129262	0.139683	0.0641216	0.00968011	0.121818	0.154444	0.169374
SPZ1	-0.0642794	-0.0863221	-0.125297	-0.0756961	0.0254076	0.00207453	0.0573254	0.0337092	0.037196	0.0318367	0.0852697	0.0246777	0.00356618	0.0438471	0.0852966	0.0775587	-0.0258889	-0.104751
ZBTB16	-0.219753	-0.131696	-0.099867	-0.0878291	-0.202259	0.149836	0.00670281	-0.13014	-0.161336	-0.196284	-0.0228069	-0.117197	0.0907836	-0.103524	0.469711	0.408109	0.299115	0.029873
PAX6	-0.153562	-0.205207	-0.313637	-0.151911	-0.0927508	0.28658	0.30594	0.296564	0.289606	0.306677	0.0124824	0.379927	0.274637	0.0424885	-0.152433	-0.262735	-0.332071	-0.317054
PPARG	0.311493	0.241023	0.230855	0.0981192	-0.00967459	-0.0794511	-0.00345115	-0.0409218	-0.0287667	-0.137033	-0.110147	-0.153262	-0.128518	-0.0204519	-0.136425	-0.13185	-0.132195	-0.0568383
NR5A1,2	0.109232	-0.0315498	0.0590052	0.193138	0.0989879	0.061357	0.0577008	-0.0436569	0.0450066	0.00341912	0.107568	-0.0929577	0.01231	-0.0820449	-0.119426	-0.172416	-0.198075	-0.140695
NKX3-2	-0.179309	-0.154562	-0.143423	-0.0926291	0.0684443	-0.023233	0.0292166	0.0273577	0.108447	0.0946539	0.00919456	0.094125	0.0941538	0.166562	0.100362	0.0141388	0.0478922	-0.0677042
EVI1	-0.222542	0.126875	0.0408019	0.177271	0.0679045	0.240609	0.25676	0.242329	0.0518491	-0.0958037	0.00386176	-0.0360406	-0.107838	-0.129963	-0.106545	-0.0123004	-0.121398	-0.267885
KLF12	-0.0578376	-0.125941	-0.120695	-0.0224069	-0.119014	-0.0229428	-0.0625712	-0.0636057	-0.0627722	-0.00591059	0.108297	0.0373876	0.0340229	0.0355661	0.108323	0.160907	0.0880532	0.072946
HLF	0.0311703	0.25226	0.262544	0.1589	0.366256	0.121757	0.0276485	0.186366	0.0144353	-0.0692604	-0.0891676	-0.223706	-0.124192	-0.0939093	-0.159705	-0.28181	-0.179563	-0.0867237
GLI1..3	0.103651	0.0416472	-0.0218976	-0.00652545	-0.0610192	-0.161798	-0.145666	-0.0672473	-0.102502	-0.034311	0.0536356	0.00756703	0.00434267	0.065813	0.0212144	0.0889464	0.112591	0.0151645
HMGA1,2	-0.319506	0.128951	-0.132277	-0.00515619	0.264587	0.138025	-0.0160794	-0.214844	-0.146957	-0.26128	-0.350908	0.209737	-0.0057002	-0.0956745	0.281663	0.485778	0.317179	0.0914748
MYBL2	0.322601	0.17031	0.117357	0.119725	0.112268	0.212336	0.124742	0.199858	-0.0763311	-0.155237	-0.0524117	-0.203404	-0.167879	-0.129107	-0.134599	-0.236755	-0.261196	-0.201364
POU6F1	-0.314065	-0.343084	-0.258741	-0.168058	-0.451825	-0.240187	-0.0688194	-0.0872843	-0.215656	0.0525063	0.0768828	0.204264	0.358196	0.0121612	0.244962	0.429414	0.515449	0.404015
POU5F1	0.111205	0.00731048	-0.0739803	-0.135367	-0.0756036	-0.0848216	-0.137816	-0.0371169	0.0438193	-0.0813962	0.0401684	0.0637609	0.0655996	0.0891588	0.0797108	0.0897349	-0.000550053	-0.0689798
ZIC1..3	-0.0474925	-0.00953724	-0.0589328	-0.000418583	0.0209757	-0.0270666	0.0431706	0.0681899	0.0672628	0.133533	-0.0283569	0.00328877	0.0544232	0.0560948	0.0143977	-0.0523788	-0.0770998	-0.100484
CUX2	-0.107773	0.0156938	-0.14537	0.037634	0.054263	0.0531981	-0.011517	0.159763	0.183478	0.313439	0.170277	-0.279124	-0.289923	0.152214	-0.290959	-0.0130456	-0.0241048	0.170886
ZNF148	-0.00150592	-0.00733732	-0.021026	-0.00429244	-0.0662624	-0.050893	-0.0817058	-0.0385156	-0.0200551	-0.0294675	0.0149861	0.0238854	0.0409353	0.0275693	0.0399007	0.0820806	0.059829	0.00799717
TAL1_TCF{3,4,12}	-0.264132	-0.366669	-0.242698	-0.0226437	-0.0376441	0.108133	0.119846	0.0195566	0.0280614	0.24288	0.172004	0.0515101	0.140584	0.0437416	0.0581436	0.179398	0.103098	-0.178957
EHF	-0.0024685	0.0165898	0.0509473	0.0416271	0.00907004	0.0520604	0.0545922	0.0769325	0.0470838	-0.0241591	-0.0867	-0.0231592	-0.0668161	-0.027596	-0.0535653	-0.0253488	-0.00681076	-0.036333
ELF1,2,4	0.0282692	0.0437512	0.0393927	-0.00156638	0.00606535	0.0132039	0.00296917	0.00947388	0.0278228	-0.0277705	-0.0167486	-0.00271051	-0.00842231	0.0163546	0.0131423	-0.0508515	-0.0473285	-0.0760147
DBP	0.0759342	0.194624	0.0525054	0.0313998	0.166549	0.142082	0.118496	0.0260949	0.0727408	-0.0108404	-0.00829883	-0.0118099	-0.0496672	-0.0863455	-0.2234	-0.261606	-0.189887	0.0137306
ONECUT1,2	0.168762	-0.295042	-0.067328	-0.0444766	0.222523	0.0786978	0.289206	0.0366002	-0.010296	0.154211	-0.150547	-0.0755448	-0.136699	-0.366074	-0.094204	0.257375	-0.0256433	-0.0960186
BPTF	-0.383622	-0.0120803	0.0460162	0.0266081	-0.00275793	0.0365564	-0.0897597	-0.0627197	-0.0215739	0.129642	-0.0844152	0.117867	0.0821118	0.104982	0.0881071	0.191324	0.114829	0.049487
ZBTB6	-0.0751028	-0.122475	-0.0661532	-0.00905991	0.00203775	0.00656438	0.03635	0.0491581	0.0387964	0.0433391	0.0516911	-0.021301	-0.0120522	0.00591511	0.0142817	0.0266327	0.0599639	0.0163494
ATF2	-0.381063	-0.265925	-0.0781477	0.0669229	-0.0270983	0.0021557	-0.0102703	-0.0453926	-0.121237	-0.0532551	0.13241	0.0355279	-0.0602953	-0.177373	0.141473	0.433539	0.440127	0.151702
SOX2	-0.163805	-0.118174	-0.102645	0.0168492	-0.0391373	-0.0171535	0.0419315	-0.0216614	-0.179887	-0.00211974	-0.0985868	0.0934763	0.122501	0.000893708	0.208121	0.151775	0.174573	0.0712861
MAZ	-0.0469115	-0.0236871	-0.00906573	-0.00989791	-0.0256227	-0.0132838	-0.00632784	0.0152794	0.00399487	-0.00694443	-0.0117741	0.0164546	0.00974789	-0.00570941	0.00267065	0.0566218	0.0468017	0.0372838
ARID5B	-0.1021	0.119562	0.237066	0.155978	-0.0876599	-0.0897839	0.211075	0.32307	0.130819	0.170546	0.0328536	-0.0628213	-0.048201	-0.0860099	0.0764916	-0.231998	-0.358269	-0.521834
ALX1	0.282761	0.110767	0.031933	0.0785676	0.0894414	0.458881	0.210123	-0.186643	-0.195241	-0.280691	-0.1039	-0.339336	0.105693	-0.438885	-0.636621	-0.0888833	0.387219	0.496539
MTF1	0.0439389	0.0125553	0.0225657	0.0236817	0.0213548	-0.0172447	-0.0154242	0.0153395	-0.0192258	-0.0531021	0.058505	0.0239621	0.0182159	0.0157658	-0.0196982	-0.0277238	-0.0363296	-0.111517
FEV	-0.141247	-0.146237	-0.107671	-0.0976505	-0.0149477	-0.0199076	0.0249816	-0.0347751	0.0449921	0.121599	0.056066	0.0607227	0.0748238	0.107539	0.110584	0.0247741	0.071542	-0.0176153
PAX4	-0.115994	-0.0742624	-0.122491	-0.301197	-0.158896	-0.074752	-0.0826348	0.0345144	0.0860414	0.128143	0.046381	0.0588702	0.007586	0.185741	0.227021	0.190908	0.0257026	-0.0123298
bHLH_family	5.014e-05	-0.0351691	0.0330799	0.0285649	-0.0332045	-0.00224816	0.0771344	0.0911705	0.00945197	-0.0168492	-0.0226621	0.0391523	0.0894016	0.0856531	-0.0297555	-0.0720653	-0.0622243	-0.198515
TCF4_dimer	-0.0527535	-0.0226146	-0.138097	-0.0731886	-0.120599	-0.128603	-0.0574309	-0.0642183	-0.0701365	-0.076201	0.0268436	0.0224169	0.111623	0.131743	0.0742698	0.201329	0.164398	0.0959084
HIF1A	0.110407	0.105799	0.086513	0.0451348	-0.00485014	0.0416729	-0.0189185	-0.00956505	-0.0121837	-0.0529799	-0.0287739	-0.0196748	-0.0224578	-0.0600343	-0.0470119	-0.0469236	-0.0486127	-0.122176
NFKB1_REL_RELA	-0.137803	-0.0398102	-0.0262414	-0.0127632	-0.0213399	0.093343	0.0721212	0.0813914	0.0444139	0.0643911	-0.0372023	-0.00889456	0.0161229	-0.0527463	-0.0315468	0.0674654	0.079713	-0.0453405
PAX2	-0.205444	-0.151479	-0.0566106	0.0133118	0.115402	0.0327174	0.110831	0.0804911	0.0788578	0.153887	0.063046	0.0480431	0.0320327	0.055285	-0.00763833	0.0357655	-0.0869202	-0.146855
FOX{C1,C2}	-0.0261726	0.12449	0.0374482	0.412789	-0.0739223	0.235238	0.0524692	0.188511	-0.0172005	0.0229682	-0.073362	0.017109	0.0119531	-0.149944	-0.164945	-0.144276	-0.0394368	-0.446492
ARNT_ARNT2_BHLHB2_MAX_MYC_USF1	-0.0156575	-0.0130886	-0.0704208	-0.0237232	-0.0915378	-0.0611267	-0.121342	-0.033439	-0.0292837	-0.0616524	0.00320967	0.011341	0.0103472	-0.00932757	0.10275	0.102272	0.198025	0.0999783
ZNF384	0.0439347	0.11423	0.0852561	0.05539	-0.164289	-0.0509214	0.037442	-0.0397971	0.0791783	0.194266	-0.0424189	-0.0283034	-0.068722	-0.265936	-0.179931	0.0293947	0.0237604	0.0573315
PDX1	-0.043995	-0.0516768	0.149547	-0.213226	-0.00195804	-0.416563	-0.224659	-0.248614	0.113227	-0.272856	0.118442	-0.0382963	0.0843137	0.288666	0.322204	0.123934	0.306962	-0.0819305
PAX3,7	-0.397623	-0.353816	-0.0837722	0.151793	-0.128493	0.114428	0.0327056	0.103139	0.0463475	0.0711148	0.338361	0.0451309	-0.00502758	-0.0828088	0.165521	0.282298	0.14336	-0.398951
NKX2-2,8	-0.211114	-0.282432	-0.0884203	-0.17775	-0.21995	-0.0155233	0.0760275	-0.0880438	0.0400092	-0.107635	-0.121458	0.133441	0.0848634	-0.0924095	0.178287	0.173166	0.460272	0.369846
SREBF1,2	-0.0385733	-0.0257393	-0.0511957	-0.112393	0.00744567	0.00313317	0.060163	0.0814115	0.0982118	0.0300656	-0.0151338	0.0230806	-0.0399029	0.0114179	-0.0152039	0.0183493	0.00236524	0.00928767
FOXO1,3,4	-0.358684	-0.257069	-0.0820915	-0.0966602	-0.0228486	-0.103357	0.0297729	0.119182	0.0674747	0.0620065	-0.0232983	-0.067604	0.0405904	0.151361	0.133112	0.18143	0.0598298	0.448007
LHX3,4	0.168407	-0.0108999	-0.250263	0.0211504	-0.371995	-0.242683	-0.113159	0.0127965	0.0962769	0.468412	0.259418	0.110039	-0.0457805	0.069681	0.0383471	0.0935066	-0.277287	-0.366796
REST	-0.281325	-0.252093	-0.1102	-0.249828	-0.126451	-0.0739825	0.0195428	0.0587828	0.107061	0.144257	0.21372	0.0703819	0.172111	0.0996412	0.188117	0.144255	0.118053	-0.107093
IKZF2	-0.188529	-0.0110986	0.123012	0.141049	0.00130057	0.187224	0.12115	-0.0337879	-0.0870732	0.0133482	-0.053234	-0.0118476	0.0270216	0.0541957	0.0313619	-0.0822402	-0.112308	0.00474153
EN1,2	-0.137576	0.11783	0.109392	0.122571	0.126404	-0.00737826	0.206759	0.106417	0.0302306	0.132717	-0.0109882	-0.0364973	-0.033051	-0.0866524	-0.161954	-0.161438	-0.0725646	-0.109366
FOX{F1,F2,J1}	-0.164144	-0.238394	-0.0791296	-0.160394	0.00889203	-0.137712	-0.231678	-0.0154853	-0.141301	-0.162918	0.182039	0.130255	0.0698153	0.189079	0.256244	0.263801	0.319739	0.0485363
CTCF	0.0676484	0.0184462	-0.00695261	0.00273773	-0.0296262	-0.054552	-0.0474339	-0.0381927	-0.0454972	-0.0958581	0.0154803	-0.0381224	-0.0196991	0.0119178	0.0194071	0.034562	0.0829776	0.0544654
NFIX	0.0341741	0.0250415	0.0246209	0.0379914	0.0253453	0.0273486	0.0377906	0.0370858	0.00777172	-0.043963	0.025831	-0.0354407	-0.00704847	-0.00852998	-0.0482799	-0.0570434	-0.0284021	-0.0895797
POU5F1_SOX2{dimer}	0.189742	-0.00264155	-0.101901	-0.0343191	-0.242507	-0.15575	-0.100442	0.0123572	-0.3077	-0.181826	0.0158939	-0.0946281	-0.0501735	-0.244581	0.239754	0.267525	0.392294	0.135388
FOXN1	0.0308065	0.0621	0.0854383	0.0653794	0.0531982	0.0824291	0.0604737	0.0387873	0.0352513	-0.0386938	-0.127293	-0.0392953	-0.0557062	-0.0379235	-0.00923324	-0.046787	-0.0942239	-0.0988575
LMO2	0.0713678	-0.0043568	-0.0201642	0.0503498	-0.0203679	-0.0379684	-0.0768202	-0.104383	-0.044126	-0.100582	-0.138428	-0.0611394	-0.0686736	0.0686962	0.138593	0.154646	0.0774935	0.0163548
PAX8	0.205607	-0.0259485	-0.0331367	-0.104895	-0.347734	-0.304797	-0.435185	-0.386908	-0.16635	-0.156341	0.082353	0.012879	0.131998	-0.103955	0.23635	0.293092	0.324199	0.499845
POU3F1..4	-0.071733	-0.101208	-0.0805096	-0.213863	0.0857669	0.233376	0.205297	0.213381	0.45464	0.131345	-0.201537	0.167716	0.0805816	0.123941	0.111557	-0.33885	-0.364332	-0.314159
PATZ1	-0.0391709	-0.00141921	0.0173287	0.0149463	0.0446359	0.0156787	0.0190634	0.0242415	0.0267436	-0.00871605	0.0178967	-0.0279578	-0.0224892	0.00365836	-0.0129603	-9.42152e-05	-0.00833658	-0.0366407
TFAP2{A,C}	0.0108933	0.00344919	-0.00203018	-0.00774805	-0.00967514	-0.0318672	-0.0286886	-0.00619465	0.00834691	-0.0175739	0.0131813	0.0132541	0.026618	0.0266509	0.00732611	0.0183534	-0.000730128	-0.0405974
XBP1	0.00443815	-0.083066	-0.136354	-0.0237185	-0.00112356	-0.115843	-0.0438088	-0.0475079	-0.016675	-0.0772147	0.112139	0.0251888	0.0108565	0.126795	0.173497	0.0854753	0.0472813	-0.0953571
NR1H4	-0.0258034	-0.0633712	-0.0316296	-0.0410134	0.048736	0.0236755	0.00969026	-0.0619748	-0.0701169	-0.0302794	-0.131537	-0.106667	-0.0892459	-0.0071598	0.0318504	0.205116	0.259984	0.131008
AHR_ARNT_ARNT2	-0.0806003	-0.0454428	-0.0241667	-0.0911966	-0.0463861	-0.0436495	0.00743349	0.0404685	-0.00603176	-0.0175167	-0.011291	0.0785122	0.0322911	0.0734994	0.0976222	0.0842095	0.0660977	-0.067574
PRDM1	-0.155548	-0.075931	0.0561389	0.0694479	0.163125	0.0232358	0.10358	-0.0194312	-0.0491458	-0.0506219	0.0279744	-0.0994428	-0.171462	0.00870935	0.0369074	0.175796	0.172672	-0.146313
GATA6	0.125975	0.186233	-0.0263393	-0.144868	-0.0030429	-0.237336	-0.0706888	-0.0184478	-0.143288	-0.0312863	0.01216	-0.138897	-0.0832829	0.0126184	0.178226	0.19215	0.0632893	0.000718195
TEAD1	-0.0317889	-0.0789867	0.00716328	-0.043954	0.038524	-0.0648931	0.0053177	-0.00178534	0.0321204	-0.00586308	-0.0590141	0.0168318	-0.0092693	-0.00634934	-0.0165481	0.0946348	0.128146	0.0337712
SNAI1..3	-0.0225472	0.0302911	0.0380396	0.0856154	0.0914465	0.00146771	0.0389083	-0.0143073	0.0202998	0.0650846	-0.0522005	-0.04182	-0.00967747	-0.0197146	-0.0291541	-0.0493753	-0.00914483	-0.0875601
NANOG	-0.165736	-0.0381637	-0.0711132	-0.17633	-0.23838	0.0723306	0.203667	0.461173	0.130439	0.43124	0.330972	0.204928	0.299313	-0.161672	-0.27631	-0.344037	-0.11394	-0.394534
FOXQ1	0.145779	0.1704	0.243453	0.278334	-0.109815	-0.021016	-0.138396	-0.127755	-0.216219	-0.15064	-0.177538	-0.0594933	-0.0329127	-0.427777	-0.211357	0.172952	0.165261	0.330614
GTF2I	-0.00882419	0.00789044	0.0128754	-0.0211998	0.0390625	0.00740673	0.0227246	0.0371823	0.0208081	0.00161802	0.0198838	-0.015974	-0.0289333	0.0028538	-0.0298753	0.0133022	-0.0254293	-0.0463668
MYOD1	-0.0752122	0.00241336	0.0840184	0.0900216	-0.0241349	0.0224434	0.0597368	0.0820508	-0.0133824	-0.0144469	0.0197281	0.0289173	0.0206241	-0.00528874	-0.0757685	-0.0439243	-0.0106127	-0.120159
NR6A1	0.21321	0.0504522	0.102674	0.16633	0.0461094	-0.367667	0.0933848	-0.0533809	-0.10097	0.0183633	0.0828611	-0.114616	-0.182839	-0.132322	0.122906	0.0229487	-0.129911	-0.198751
NR3C1	-0.0290023	-0.147572	-0.170765	-0.0139631	0.184497	0.0102756	0.0732676	-0.0587035	-0.0174445	-0.1604	-0.00405748	-0.0241103	0.0272896	0.0604473	0.0754679	0.0945322	0.184762	-0.0063662
SRY	-0.321563	-0.0935763	0.00397733	0.0216669	0.0380899	0.0476046	0.194173	-0.157473	0.147187	0.353535	0.167759	0.280195	0.185307	-0.232904	-0.247749	0.201755	-0.22455	-0.192098
NFIL3	0.386604	0.473586	0.26532	0.0577414	0.292251	0.117818	-0.0297578	-0.191897	-0.195329	-0.262575	-0.278979	0.0795686	-0.0598801	-0.070213	-0.27751	-0.177041	-0.225417	0.0183735
POU1F1	-0.0493597	-0.105369	-0.0226885	0.108698	0.0379604	0.214038	0.459311	0.224138	0.0236816	-0.0947582	0.134339	0.338744	0.227063	-0.0511513	0.02539	-0.542025	-0.450726	-0.477509
FOXP3	0.0251763	-0.0692295	-0.0865664	-0.0513852	-0.055371	-0.142554	-0.122567	-0.240684	-0.209372	-0.177498	0.0751179	0.0675667	0.0271679	0.0224635	0.1393	0.234174	0.289804	0.237924
GTF2A1,2	0.0456132	0.0360838	-0.00375806	0.0223034	0.0118579	0.00721647	-0.0539238	-0.0369177	-0.0707449	-0.0607062	0.0516839	-0.0400911	0.0287306	0.023418	0.00423685	0.0238197	0.0616614	-0.0833496
TBX4,5	-0.0668897	0.026807	-0.0673778	-0.0131217	0.0355374	0.0143496	-0.11966	0.0546058	-0.0335206	-0.0725932	0.0540238	0.113381	0.0700243	0.0384339	0.0755355	0.0282008	0.061268	-0.0949618
CDX1,2,4	-0.134254	-0.193574	-0.188271	-0.237898	-0.134319	-0.0918011	0.182852	0.206755	0.164089	0.21773	0.271698	0.148069	-0.0121634	0.102964	0.00621685	-0.0920843	-0.0775578	-0.0845054
T	0.14138	0.183527	0.305325	0.0467411	-0.17432	-0.0493243	0.0215467	-0.0504398	-0.0418563	0.144809	-0.0173365	-0.127865	-0.00294197	-0.0798558	-0.10811	-0.0930104	-0.0863384	-0.249183
GZF1	0.266331	0.0793443	0.0364681	0.142273	0.0944436	0.0773577	0.153738	0.170467	0.060678	0.00357163	-0.00483022	-0.171715	-0.117608	-0.161197	-0.240703	-0.0940384	-0.287452	-0.25984
VSX1,2	-0.13065	-0.361386	0.0770844	-0.323907	-0.356102	-0.0221225	-0.242205	-0.0975264	-0.180554	-0.419716	0.253488	0.0979231	0.318825	0.0790328	0.458386	0.0819843	0.294616	0.443353
HOX{A6,A7,B6,B7}	-0.117588	-0.304516	1.28852	0.660736	-0.0478314	-0.0952512	0.204773	-0.113717	-0.264011	-0.0390102	0.239529	-0.359093	-0.515663	-0.358297	-0.0615513	0.518953	-0.690237	-0.706425
ETS1,2	-0.0630285	-0.0508816	-0.0197849	0.0187949	0.0615383	0.00333101	0.0241905	-0.00724616	-0.0233934	-0.0288104	-0.0339817	-0.0225587	-0.0271459	0.00313052	0.0450134	0.0969352	0.0688134	0.0027005
PRRX1,2	-0.026712	-0.195034	-0.0966551	-0.196152	-0.0610102	-0.144398	-0.00266874	0.064577	0.131363	0.0579845	-0.0974142	0.0802132	0.0767682	-0.0178431	0.248384	0.0209782	-0.0643767	0.225761
PBX1	-0.0347178	0.11425	0.115741	0.186319	0.0808716	0.1624	0.0287932	-0.0136653	0.0322943	-0.0324293	-0.103546	0.0301374	0.0582606	-0.0468074	-0.10508	-0.208924	-0.1435	-0.0405902
DMAP1_NCOR{1,2}_SMARC	-0.085894	0.167279	0.0741807	-0.0608324	-0.0154516	-0.0608757	0.0468214	0.0238091	0.141315	0.0580121	-0.140706	-0.02981	0.032412	0.0309627	-0.0532509	0.103732	-0.0880758	-0.0999708
CEBPA,B_DDIT3	0.0323617	0.131746	0.0688778	0.00135093	-0.00375832	-0.15373	-0.0487406	-0.0167608	0.0470671	-0.0143552	-0.043729	-0.0483254	0.0355624	0.114765	-0.0228216	-0.0772316	-0.143763	0.132945
HNF4A_NR2F1,2	0.0367294	0.00617453	0.0335519	0.0852879	0.0350527	-0.0110185	0.0258649	0.0248319	0.0260515	0.0481041	-0.0207369	-0.0965133	-0.0531144	-0.0729618	-0.0238522	-0.0206245	-0.02751	-0.0555433
RBPJ	0.0607932	0.0513534	0.0589402	0.032653	-0.0309881	-0.0346762	0.00488877	-0.0981899	-0.056368	-0.0659949	-0.0735746	0.023314	-0.00183003	-0.0566331	-0.0511993	-0.00648987	0.107196	0.0960663
HES1	-0.0475891	-0.000544642	0.0169002	0.0163977	0.046013	0.053005	-0.0188201	0.0229004	-0.0179664	0.00135146	-9.73775e-05	0.000116799	0.0349963	-0.0243817	0.00435403	0.00108907	0.0246248	-0.0500417
TLX2	-0.0293215	0.0412	0.0565833	0.076251	0.0344409	0.104568	0.0312097	0.0571249	-0.0459678	0.0555718	-0.0387831	0.0153808	-0.0477129	-0.0493721	-0.0100942	-0.0303464	-0.0702465	-0.122635
EP300	0.0175547	0.0151304	0.0174265	0.0762033	-0.0188948	0.0209293	-0.00167017	0.0465862	-0.00563211	-0.0110218	0.00335865	-0.045045	-0.017602	-0.043762	-0.0547054	0.0168959	-0.0159223	-0.0409745
SOX{8,9,10}	-0.0499818	0.0608535	0.0186087	-0.0310778	0.091927	0.083689	0.045073	0.0886598	-0.00522319	-0.056176	0.0409933	-0.00309483	-0.0591519	-0.070288	-0.0865264	-0.039203	0.0165135	0.0541475
ESR1	0.0284926	0.0378902	-0.0169257	0.023953	-0.0943229	-0.011721	-0.0943934	-0.0610544	-0.0714882	-0.114683	0.0182393	-0.0190888	0.0328938	0.00317657	0.019069	0.136399	0.0456994	0.0729795
HOX{A5,B5}	0.0961918	0.00329209	-0.0180596	0.0441127	-0.104378	-0.0363544	-0.0755271	-0.101864	-0.0605482	-0.0609208	0.0773493	0.0234579	0.0474793	0.00571527	-0.00649735	0.0250996	0.0152987	-0.000141492
FOX{I1,J2}	-0.109812	-0.105789	-0.0840336	-0.151282	0.0138203	-0.204406	0.0727868	-0.115034	0.0686787	0.0731145	0.0848467	0.00968797	0.0315962	0.148972	-0.00316337	0.0828629	0.18534	0.0926663
ESRRA	0.0473845	0.116354	0.00774351	-0.00825077	-0.0500858	0.0117207	-0.0955669	-0.0748808	-0.124953	-0.127299	-0.00949149	0.021898	0.0394164	-0.0457683	0.0109573	0.0863954	0.14259	0.0321457
TLX1..3_NFIC{dimer}	0.0626578	0.0540775	0.0120784	0.0463329	-0.100857	0.0106108	-0.0101412	-0.0289384	-0.0733598	0.0290765	-0.0110161	-0.0221674	-0.0203759	-0.134107	-0.0872964	0.024907	0.105098	0.0799755
HSF1,2	0.0257948	0.0262145	0.0127018	0.0862625	0.00162713	0.00894102	-0.0340073	-0.0670602	-0.123836	-0.0940968	0.0370117	0.00561978	0.00072253	0.033859	0.0769666	0.0552987	0.010902	-0.124973
SOX17	0.0922674	0.0835041	0.082273	-0.00314864	-0.0372265	0.0072312	0.0410504	0.0454954	-0.0196354	0.0134764	0.000203472	-0.00608529	-0.0312164	-0.0824317	-0.0878286	-0.0801502	-0.0690675	-0.0309754
NHLH1,2	-0.00494256	-0.0610578	-0.0500209	-0.00559345	-0.0199796	0.0143419	-0.0372145	0.0146466	-0.0341609	-0.022028	0.0637233	0.0245985	0.019109	0.019354	0.0360821	0.0159742	0.0308045	-0.00161724
ATF6	-0.114625	0.0177634	0.112186	0.0974178	0.0902156	0.0710957	0.035494	0.0514083	-0.00951539	-0.0542023	-0.0110387	0.0716857	-0.00776829	0.0285458	-0.0177003	-0.0980583	-0.0690113	-0.0854582
NKX2-1,4	0.00859897	-0.0280927	0.0512009	-0.00451094	0.0912173	-0.0462691	-0.172279	-0.0495249	-0.0380436	0.0959194	0.091094	-0.0119405	0.298086	0.036827	-0.175457	0.0504182	0.000798484	-0.110377
RXRA_VDR{dimer}	-0.00621777	-0.0146699	0.0714696	0.141822	0.0635357	0.0579887	0.0342453	-0.0419138	-0.0479147	-0.0687081	-0.013916	-0.0842327	-0.0360981	-0.0323308	0.0625156	-0.0504095	-0.0247202	-0.0489869
HBP1_HMGB_SSRP1_UBTF	-0.377981	-0.237478	0.0295894	0.0316992	-0.164572	0.216919	0.151202	0.263899	0.0652719	0.219004	-0.0687612	0.240136	0.0918188	0.155418	-0.156414	-0.0112959	0.0375189	-0.176613
GATA1..3	0.0906023	0.0336582	-0.0227117	0.0538855	-0.0254734	-0.0113692	0.0681798	-0.0497352	-0.11481	0.0538275	-0.00876031	-0.148112	-0.0284512	-0.0887208	-0.0245704	0.0440388	-0.0172518	0.0982635
GFI1B	0.160077	-0.0187554	-0.0567679	-0.102138	-0.197754	-0.164328	-0.144991	0.0304551	0.0103695	-0.0159547	0.281117	0.0464061	-0.0156769	-0.0235871	-0.0872857	0.0124081	0.0752659	0.0142409
NANOG{mouse}	0.0188467	0.0492942	-0.0194122	-0.0597724	-0.126012	-0.0790877	-0.0569554	0.0884454	-0.0459227	-0.0330611	0.0472713	0.133912	0.0985265	0.0221903	-0.00389438	-0.0113447	0.000843837	-0.0347085
HNF1A	0.164843	0.102555	0.166986	0.0460953	0.17902	0.0895561	0.124876	-0.0755371	0.0400606	0.00585507	-0.061246	-0.138886	-0.22716	-0.292073	-0.303374	-0.0465311	-0.0577921	0.188626
ADNP_IRX_SIX_ZHX	0.0546071	-0.126548	0.059219	0.080792	-0.136991	-0.0551987	-0.147686	0.0575597	-0.0294658	-0.0586995	-0.00672983	-0.144135	-0.0528631	-0.181447	-0.126316	0.234702	0.143007	0.314417
LEF1_TCF7_TCF7L1,2	-0.100594	-0.0550226	-0.0730729	0.0121144	-0.0688698	0.0355588	0.0814209	-0.0107902	-0.00605623	-0.00422398	0.036727	0.0488176	0.0164986	0.0516943	-0.00466732	-0.0118259	0.0130919	0.105289
SOX5	0.212847	0.192214	0.0694777	0.0248465	0.143905	0.0471959	0.0292057	0.0540269	0.034765	-0.200716	-0.178373	-0.132073	-0.274495	-0.0574043	-0.225618	0.0433764	0.0540386	0.0653399
ATF4	-0.0761049	-0.00365575	0.0325742	-0.0602076	0.0199154	0.0146457	-0.023241	-0.0293283	0.0234621	-0.00495364	-0.000849692	0.0680475	0.00754638	0.0348362	0.0222788	0.00676825	0.0356748	0.0150733
TP53	-0.0368269	-0.0103845	-0.0296308	-0.00750014	-0.0232847	-0.0056151	0.0504096	0.0319938	0.0432438	0.0626271	0.0345127	-0.0117352	-0.00216782	-0.033694	-0.013226	-0.0479026	0.00107123	0.0172061
STAT1,3	-0.0168122	-0.0362522	-0.0186128	-0.0180754	-0.0100157	-0.0346485	-0.0540745	-0.0485653	-0.123671	0.124194	0.100316	0.020168	-0.0363447	0.00325108	0.0242677	0.0338795	0.0513701	0.0717567
EOMES	-0.0151984	0.147212	0.0686518	0.0153058	-0.00466519	0.0505402	-0.0193702	-0.0435108	-0.0727592	0.00204488	-0.148131	-0.0384863	-0.0111246	-0.124277	0.0594752	0.0990799	0.0614639	-0.0133583
RXR{A,B,G}	0.00600526	-0.000711804	0.00140575	-0.0144022	-0.0218746	-0.0741305	-0.0415055	-0.050809	0.04267	0.015874	0.013707	0.0449875	0.052677	0.0803048	0.00962939	-0.00918445	-0.0329608	-0.0357519
AIRE	0.178521	0.236908	0.408536	0.188542	0.313511	0.319071	0.0294013	0.10638	0.0719155	-0.388538	0.0258548	-0.260573	-0.265449	-0.388414	-0.230328	-0.0968692	-0.402417	-0.0524177
MSX1,2	-0.196658	0.0162862	-0.0082766	-0.0378353	0.126776	-0.181412	0.114037	0.0444181	0.144449	0.190118	-0.225582	-0.0530914	0.0300405	0.318238	-0.105538	0.137648	0.078019	-0.159018
EWSR1-FLI1	0.0933669	-0.0095646	-0.0312963	-0.0781399	0.00391695	0.0120972	-0.0353392	-0.0137795	0.00981812	0.0117644	-0.00505988	-0.0219316	-0.0783487	-0.0308982	-0.0106723	0.0521012	-0.00720257	0.0799692
NKX2-3_NKX2-5	-0.0440698	0.0198736	-0.00684494	-0.195443	-0.135137	0.046356	-0.111282	0.134603	0.0227808	-0.018693	-0.0620018	0.0592528	0.045917	-0.140327	-0.173941	0.215604	0.304048	0.142038
FOXD3	0.214504	-0.0229416	0.0165311	-0.0405041	-0.00280425	-0.108113	-0.0897437	-0.00503404	0.0249592	-0.032366	0.0417983	-0.0118757	-0.00336535	0.0052338	-0.0502018	0.133566	-0.169347	-0.12787
RXRG_dimer	0.0483579	-0.12678	-0.168603	-0.151391	-0.149396	-0.0170562	-0.0429637	0.0439428	0.0150552	0.0416935	0.0994185	0.0510431	0.0515575	0.0766913	0.0170248	0.0231464	0.00435514	0.155185
FOXA2	-0.00479622	-0.0611896	-0.0735337	-0.0460198	-0.0267788	0.0578274	-0.00221286	-0.0275548	-0.0537359	-0.0539254	-0.0303479	0.00174587	-0.0790795	0.0625307	0.0938173	0.0752388	0.0892825	0.0868666
RFX1..5_RFXANK_RFXAP	-0.00462037	0.00137224	0.0069845	0.0197431	0.0326094	-0.00542484	0.0130302	-0.0142449	0.0390473	-0.0120816	-0.0155351	0.00272096	-0.0343538	0.00143114	-0.0349019	0.010079	-0.0130534	0.00987251
HAND1,2	0.0746089	-0.0533905	0.0824776	-0.00762515	-0.0371161	-0.0342804	-0.0166591	-0.029183	-0.0427749	-0.0147669	0.0196302	-0.0564919	-0.00859916	-0.0410136	0.0207282	0.0399467	0.00839268	-0.0227725

## Sheet: Supplementary Table S7A
Overlaps between stringent set of THP-1 time course enhancers and FANTOM5 enhancers
FANTOM5_library_id	n_enhancers	n_overlaps	percent	sample	p.value	odds.ratio
CNhs10723	1172	219	19	acute myeloid leukemia (FAB M5) cell line:THP-1 (revived)	8.36725e-43	3527499
CNhs10722	984	188	19	acute myeloid leukemia (FAB M5) cell line:THP-1 (fresh)	1.45304e-37	3624905
CNhs13057	1145	184	16	acute myeloid leukemia (FAB M4eo) cell line:EoL-3	1.9914e-26	2938332
CNhs13056	1475	214	15	acute myeloid leukemia (FAB M4eo) cell line:EoL-1	5.5543e-25	2604538
CNhs12003	1538	216	14	Macrophage - monocyte derived, donor3	2.65641e-23	2507579
CNhs10724	1813	239	13	acute myeloid leukemia (FAB M5) cell line:THP-1 (thawed)	3.74083e-22	2330493
CNhs11899	1932	250	13	Macrophage - monocyte derived, donor2	4.4303e-22	2281372
CNhs11934	1217	178	15	myelodysplastic syndrome cell line:SKM-1	2.77444e-20	2628855
CNhs14556	586	110	19	acute myeloid leukemia (FAB M5) cell line:THP-1 (cytoplasmic fraction)	1.4229e-19	3545357
CNhs13055	1130	164	15	acute myeloid leukemia (FAB M3) cell line:HL60	5.23929e-18	2604973
CNhs13554	3485	360	10	Monocyte-derived macrophages response to udorn influenza infection, 00hr00min, donor1 (868_121:Ud_0h)	1.90351e-15	1768350
CNhs13649	1477	187	13	Monocyte-derived macrophages response to mock influenza infection, 00hr00min, donor3 (536_119:MI_0h)	1.75275e-14	2224300
CNhs13379	1826	218	12	Monocyte-derived macrophages response to LPS, 00hr00min, donor2 (t1 Subject2)	2.02296e-14	2080430
CNhs13644	1381	178	13	Monocyte-derived macrophages response to mock influenza infection, 24hr00min, donor4 (227_121:MI_24h)	3.15212e-14	2270491
CNhs12000	1136	155	14	Dendritic Cells - monocyte immature derived, donor3	3.82096e-14	2424115
CNhs13693	1454	179	12	Monocyte-derived macrophages response to mock influenza infection, 24hr00min, donor1 (868_121:MI_24h)	2.53271e-12	2154075
CNhs10858	1266	161	13	CD14+ monocyte derived endothelial progenitor cells, donor1	4.96721e-12	2235412
CNhs13650	1123	148	13	Monocyte-derived macrophages response to udorn influenza infection, 00hr00min, donor3 (536_119:Ud_0h)	5.2467e-12	2328899
CNhs13174	1095	145	13	Monocyte-derived macrophages response to LPS, 00hr00min, donor3 (t1 Subject3)	6.43485e-12	2341713
CNhs11864	1086	141	13	acute myeloid leukemia (FAB M2) cell line:NKM-1	9.09066e-11	2289140
CNhs13652	975	130	13	Monocyte-derived macrophages response to mock influenza infection, 24hr00min, donor3 (536_119:MI_24h)	2.46759e-10	2360286
CNhs13175	2239	237	11	Monocyte-derived macrophages response to LPS, 00hr15min, donor3 (t2 Subject3)	8.3186e-10	1816526
CNhs11886	1206	148	12	chronic myeloblastic leukemia (CML) cell line:KCL-22	2.16444e-09	2146103
CNhs13052	612	92	15	acute myeloid leukemia (FAB M2) cell line:Kasumi-6	3.64541e-09	2713719
CNhs13380	2259	235	10	Monocyte-derived macrophages response to LPS, 00hr15min, donor2 (t2 Subject2)	6.92895e-09	1781591
CNhs13054	1597	180	11	acute myeloid leukemia (FAB M1) cell line:HYT-1	8.51668e-09	1949003
CNhs10861	1878	202	11	Macrophage - monocyte derived, donor1	2.36327e-08	1849174
CNhs11904	1730	189	11	CD14+ monocyte derived endothelial progenitor cells, donor3	4.38751e-08	1881851
CNhs13058	2734	269	10	acute myeloid leukemia (FAB M5) cell line:U-937 DE-4	6.01958e-08	1674560
CNhs13332	1427	162	11	Monocyte-derived macrophages response to LPS, 20hr, donor3 (t22 Subject3)	1.06725e-07	1964751
CNhs13176	1373	152	11	Monocyte-derived macrophages response to LPS, 00hr30min, donor3 (t3 Subject3)	3.91668e-06	1909841
CNhs11303	954	116	12	Melanocyte - light, donor1	4.21257e-06	2123351
CNhs11845	789	101	13	biphenotypic B myelomonocytic leukemia cell line:MV-4-11	5.51971e-06	2251733
CNhs13333	1793	185	10	Monocyte-derived macrophages response to LPS, 22hr, donor3 (t23 Subject3)	1.02732e-05	1765083
CNhs12815	1567	165	11	Monocyte-derived macrophages response to LPS, 22hr, donor1 (t23 Subject1)	3.02847e-05	1805491
CNhs11062	917	110	12	Dendritic Cells - monocyte immature derived, donor1, rep2	3.15141e-05	2090879
CNhs13405	1097	123	11	Monocyte-derived macrophages response to LPS, 48hr, donor2 (t26 Subject2)	0.000190789	1937183
CNhs11897	1520	158	10	CD14+ monocyte derived endothelial progenitor cells, donor2	0.000193941	1779613
CNhs13331	658	84	13	Monocyte-derived macrophages response to LPS, 18hr, donor3 (t21 Subject3)	0.000307195	2244532
CNhs13241	894	105	12	acute myeloid leukemia (FAB M0) cell line:Kasumi-3	0.000307486	2041318
CNhs13335	1427	149	10	Monocyte-derived macrophages response to LPS, 36hr, donor3 (t25 Subject3)	0.000447176	1788505
CNhs13050	744	90	12	acute myeloid leukemia (FAB M5) cell line:NOMO-1	0.00135467	2110833
CNhs11942	956	108	11	Monocyte-derived macrophages response to LPS, 48hr, donor1 (t26 Subject1)	0.00186935	1953571
CNhs13646	621	78	13	Monocyte-derived macrophages response to udorn influenza infection, 00hr00min, donor2 (150_120:Ud_0h)	0.00259846	2203204
CNhs13334	2010	191	10	Monocyte-derived macrophages response to LPS, 24hr, donor3 (t24 Subject3)	0.00377448	1610842
CNhs13398	1226	129	11	Monocyte-derived macrophages response to LPS, 14hr, donor2 (t19 Subject2)	0.00390719	1803817
CNhs13329	858	97	11	Monocyte-derived macrophages response to LPS, 14hr, donor3 (t19 Subject3)	0.0123909	1955112
CNhs13178	2245	205	9	Monocyte-derived macrophages response to LPS, 01hr00min, donor3 (t5 Subject3)	0.0251047	1541602
CNhs13177	1699	163	10	Monocyte-derived macrophages response to LPS, 00hr45min, donor3 (t4 Subject3)	0.0288757	1627869
CNhs13059	1297	131	10	acute myeloid leukemia (FAB M6) cell line:EEB	0.0311786	1723350
CNhs13183	1452	143	10	Monocyte-derived macrophages response to LPS, 03hr00min, donor3 (t10 Subject3)	0.0369845	1675732
CNhs13053	1157	118	10	acute myeloid leukemia (FAB M0) cell line:KG-1	0.10642	1742019
CNhs13439	726	82	11	cruciate ligament, donor2	0.151115	1952945
CNhs13411	772	86	11	Adipocyte differentiation, day08, donor2	0.160473	1922847
CNhs11383	634	74	12	Melanocyte - light, donor2	0.189671	2026715
CNhs13185	1123	114	10	Monocyte-derived macrophages response to LPS, 04hr, donor3 (t12 Subject3)	0.196432	1732981
CNhs13328	503	62	12	Monocyte-derived macrophages response to LPS, 12hr, donor3 (t18 Subject3)	0.207223	2156126
CNhs13330	601	70	12	Monocyte-derived macrophages response to LPS, 16hr, donor3 (t20 Subject3)	0.359803	2021837
CNhs13413	1018	104	10	Adipocyte differentiation, day04, donor3	0.548808	1745242
CNhs12813	505	61	12	Monocyte-derived macrophages response to LPS, 12hr, donor1 (t18 Subject1)	0.577501	2107066
CNhs11962	803	86	11	Fibroblast - Periodontal Ligament, donor2	0.658185	1839577
CNhs12029	789	85	11	Fibroblast - Lung, donor3	0.735795	1851738
CNhs12040	945	97	10	Skeletal Muscle Cells, donor3	0.887128	1754430
CNhs12574	709	78	11	nasal epithelial cells, donor2	0.901566	1895953
CNhs12552	3023	253	8	CD133+ stem cells - adult bone marrow derived, pool1	0.918167	1401177
CNhs10855	1006	102	10	Dendritic Cells - monocyte immature derived, donor1, tech_rep1	0.94326	1730596
CNhs12588	1470	138	9	CD34+ stem cells - adult bone marrow derived, donor1, tech_rep1	1.12776	1589134
CNhs12462	816	86	11	K562 erythroblastic leukemia response to hemin, 01hr00min, biol_rep1	1.66447	1806866
CNhs13403	1697	154	9	Monocyte-derived macrophages response to LPS, 24hr, donor2 (t24 Subject2)	1.76261	1530899
CNhs12460	695	75	11	K562 erythroblastic leukemia response to hemin, 00hr30min, biol_rep1	2.49957	1855186
CNhs13401	1069	105	10	Monocyte-derived macrophages response to LPS, 20hr, donor2 (t22 Subject2)	2.77752	1670599
CNhs13396	1564	143	9	Monocyte-derived macrophages response to LPS, 10hr, donor2 (t17 Subject2)	3.11101	1543560
CNhs13404	1176	113	10	Monocyte-derived macrophages response to LPS, 36hr, donor2 (t25 Subject2)	3.33516	1630456
CNhs13410	1120	108	10	Adipocyte differentiation, day04, donor2	4.72338	1636824
CNhs12890	649	70	11	Saos-2 osteosarcoma treated with ascorbic acid and BGP to induce calcification, day14, biol_rep3 (A3 T15)	5.52919	1854089
CNhs12814	1841	162	9	Monocyte-derived macrophages response to LPS, 18hr, donor1 (t21 Subject1)	5.7106	1479973
CNhs13400	1665	149	9	Monocyte-derived macrophages response to LPS, 18hr, donor2 (t21 Subject2)	6.25714	1507540
CNhs11309	665	71	11	Smooth Muscle Cells - Aortic, donor3	7.10922	1833123
CNhs13484	4888	375	8	CD14+ monocytes - mock treated, donor2	12.6924	1274817
CNhs12891	1069	102	10	Saos-2 osteosarcoma treated with ascorbic acid and BGP to induce calcification, day21, biol_rep3 (A3 T16)	12.9553	1617791
CNhs12126	925	91	10	Mesenchymal Stem Cells - bone marrow, donor3	13.5645	1673472
CNhs11859	1644	145	9	leukemia, chronic megakaryoblastic cell line:MEG-01	14.6845	1483677
CNhs12463	618	66	11	K562 erythroblastic leukemia response to hemin, 01hr20min, biol_rep1	15.4566	1833654
CNhs12459	945	92	10	K562 erythroblastic leukemia response to hemin, 00hr15min, biol_rep1	16.8914	1654172
CNhs12124	749	76	10	Trabecular Meshwork Cells, donor3	23.7747	1731923
CNhs12467	703	72	10	K562 erythroblastic leukemia response to hemin, 03hr30min, biol_rep1	26.3149	1749966
CNhs13502	756	76	10	acute myeloid leukemia (FAB M2) cell line:Kasumi-1	27.2039	1714088
CNhs11965	791	79	10	Myoblast, donor2	28.5577	1701681
CNhs13412	922	89	10	Adipocyte differentiation, day12, donor2	33.5205	1638631
CNhs11379	636	66	10	Fibroblast - Dermal, donor2	43.1443	1775782
CNhs12902	817	80	10	H9 Embryoid body cells, melanocytic induction, day27, biol_rep1 (H9EB-1 d27)	53.096	1664757
CNhs10751	882	85	10	giant cell carcinoma cell line:Lu99B	56.0284	1635654
CNhs13927	1176	107	9	Mast cell, expanded and stimulated, donor8	56.3186	1535136
CNhs12888	710	71	10	Saos-2 osteosarcoma treated with ascorbic acid and BGP to induce calcification, day07, biol_rep3 (A3 T14)	59.3837	1704035
CNhs11821	1119	103	9	myxofibrosarcoma cell line:NMFH-1	60.5419	1554832
CNhs12030	775	76	10	Hair Follicle Dermal Papilla Cells, donor3	65.1082	1667478
CNhs11760	1167	106	9	aorta, adult, pool1	67.7021	1532255
CNhs12788	942	89	9	K562 erythroblastic leukemia response to hemin, 00hr30min, biol_rep3	73.4854	1600191
CNhs11733	675	68	10	embryonic pancreas cell line:1C3IKEI	73.747	1718061
CNhs12789	1076	99	9	K562 erythroblastic leukemia response to hemin, 00hr45min, biol_rep3	74.7268	1554089
CNhs11339	598	62	10	Fibroblast - Conjunctival, donor1	74.9391	1773952
CNhs12007	953	89	9	Smooth Muscle Cells - Colonic, donor3	107.808	1579808
CNhs11282	839	80	10	acute lymphoblastic leukemia (B-ALL) cell line:NALM-6	123.039	1616482
CNhs11317	1281	113	9	Pericytes, donor1	142.822	1483803
CNhs11852	904	84	9	lymphangiectasia cell line:DS-1	171.124	1571038
CNhs12844	645	64	10	vein, adult	196.108	1689331
CNhs12473	650	64	10	K562 erythroblastic leukemia response to hemin, day03, biol_rep1	213.824	1674911
CNhs12918	572	58	10	H9 Embryoid body cells, melanocytic induction, day30, biol_rep3 (H9EB-3 d30)	220.662	1730499
CNhs13186	1014	92	9	Monocyte-derived macrophages response to LPS, 05hr, donor3 (t13 Subject3)	228.407	1530319
CNhs14605	1180	104	9	Myoblast differentiation to myotubes, day00, Duchenne Muscular Dystrophy donor3	255.812	1482356
CNhs12833	1071	96	9	H9 Embryoid body cells, melanocytic induction, day21, biol_rep2 (H9EB-2 d21)	263.077	1510058
CNhs12461	641	63	10	K562 erythroblastic leukemia response to hemin, 00hr45min, biol_rep1	263.759	1671555
CNhs12011	768	73	10	Fibroblast - Aortic Adventitial, donor3	277.683	1610837
CNhs14138	798	75	9	bronchioalveolar carcinoma cell line:NCI-H650	278.712	1590877
CNhs11861	835	78	9	medulloblastoma cell line:ONS-76	284.248	1580208
CNhs13395	2229	179	8	Monocyte-derived macrophages response to LPS, 08hr, donor2 (t16 Subject2)	285.011	1339279
CNhs13393	1290	112	9	Monocyte-derived macrophages response to LPS, 06hr, donor2 (t14 Subject2)	301.398	1458172
CNhs11253	631	62	10	acute lymphoblastic leukemia (T-ALL) cell line:Jurkat	322.229	1671037
CNhs12873	851	79	9	Saos-2 osteosarcoma treated with ascorbic acid and BGP to induce calcification, day04, biol_rep2 (A2 T13)	324.765	1569369
CNhs12903	1104	98	9	H9 Embryoid body cells, melanocytic induction, day30, biol_rep1 (H9EB-1 d30)	326.187	1494015
CNhs12121	546	55	10	Renal Mesangial Cells, donor3	328.063	1717840
CNhs12079	790	74	9	Pericytes, donor2	344.728	1585004
CNhs12503	1789	147	8	amniotic membrane cells, donor2	375.096	1373082
CNhs11083	1099	97	9	Skeletal Muscle Cells, donor1	404.188	1484666
CNhs13181	1916	156	8	Monocyte-derived macrophages response to LPS, 02hr00min, donor3 (t8 Subject3)	408.007	1359466
CNhs11788	845	78	9	lymph node, adult, donor1	408.699	1559596
CNhs11995	892	81	9	Sebocyte, donor3	462.452	1531714
CNhs11272	1162	101	9	glioblastoma cell line:T98G	474.332	1459928
CNhs14128	1170	102	9	Fibroblast - Gingival, donor6 (aggressive periodontitis)	484.137	1464725
CNhs13383	1811	148	8	Monocyte-derived macrophages response to LPS, 01hr00min, donor2 (t5 Subject2)	485.752	1364962
CNhs12346	501	51	10	Melanocyte - dark, donor2	503.318	1738023
CNhs12808	504	51	10	small cell lung carcinoma cell line:DMS 144	528.356	1726510
CNhs12806	656	63	10	large cell lung carcinoma cell line:NCI-H460	574.658	1629257
CNhs13402	1375	116	8	Monocyte-derived macrophages response to LPS, 22hr, donor2 (t23 Subject2)	587.088	1413074
CNhs13651	544	54	10	Monocyte-derived macrophages response to udorn influenza infection, 02hr00min, donor3 (536_119:Ud_2h)	614.387	1690036
CNhs13397	1932	156	8	Monocyte-derived macrophages response to LPS, 12hr, donor2 (t18 Subject2)	614.422	1347210
CNhs12073	1101	96	9	Schwann Cells, donor1	656.33	1464962
CNhs12801	873	79	9	K562 erythroblastic leukemia response to hemin, 24hr, biol_rep3	664.651	1525869
CNhs12196	2514	196	8	Dendritic Cells - plasmacytoid, donor2	734.554	1296920
CNhs12834	1080	94	9	H9 Embryoid body cells, melanocytic induction, day24, biol_rep2 (H9EB-2 d24)	741.357	1462076
CNhs11715	657	62	9	Hodgkin's lymphoma cell line:HD-Mar2	811.159	1597990
CNhs13172	633	60	9	Lymphatic Endothelial cells response to VEGFC, 07hr, biol_rep2 (MM XIV - 15)	873.319	1605811
CNhs10727	842	76	9	chronic myelogenous leukemia cell line:KU812	896.854	1521570
CNhs11867	1050	91	9	NK T cell leukemia cell line:KHYG-1	1000.1	1455251
CNhs12466	726	67	9	K562 erythroblastic leukemia response to hemin, 03hr00min, biol_rep1	1078.36	1559158
CNhs12916	1025	89	9	H9 Embryoid body cells, melanocytic induction, day24, biol_rep3 (H9EB-3 d24)	1089.39	1458236
CNhs13468	5603	403	7	CD14+ monocytes - mock treated, donor1	1090.73	1188862
CNhs12836	1221	103	8	H9 Embryoid body cells, melanocytic induction, day30, biol_rep2 (H9EB-2 d30)	1232.08	1412916
CNhs12802	814	73	9	K562 erythroblastic leukemia response to hemin, day02, biol_rep3	1255.34	1510802
CNhs10615	1415	117	8	adipose tissue, adult, pool1	1261.6	1382419
CNhs10648	2367	184	8	dura mater, adult, donor1	1273.18	1292780
CNhs12470	613	58	9	K562 erythroblastic leukemia response to hemin, 12hr, biol_rep1	1275.48	1602619
CNhs11344	789	71	9	Mesenchymal Stem Cells - bone marrow, donor1	1355.97	1516475
CNhs11952	1068	92	9	Fibroblast - Gingival, donor5 (GFH3)	1359.41	1445616
CNhs13723	589	56	10	HES3-GFP Embryonic Stem cells, cardiomyocytic induction, day11, biol_rep2	1372.3	1611219
CNhs11981	765	69	9	Preadipocyte - subcutaneous, donor2	1482.9	1520336
CNhs12516	1773	142	8	Adipocyte differentiation, day04, donor1	1483.85	1335292
CNhs13159	1134	96	8	Lymphatic Endothelial cells response to VEGFC, 00hr30min, biol_rep2 (MM XIV - 3)	1552.52	1418369
CNhs13156	669	62	9	Melanocyte, donor2 (MC+2)	1560.28	1566386
CNhs11976	819	73	9	Smooth Muscle Cells - Prostate, donor2	1644.57	1500673
CNhs13394	1105	94	9	Monocyte-derived macrophages response to LPS, 07hr, donor2 (t15 Subject2)	1645.31	1425907
CNhs12900	861	76	9	H9 Embryoid body cells, melanocytic induction, day21, biol_rep1 (H9EB-1 d21)	1689.24	1484730
CNhs13227	1881	149	8	CD34+ Progenitors, donor1	1731.76	1319416
CNhs11046	718	65	9	embryonic kidney cell line: HEK293/SLAM untreated	1795.84	1526497
CNhs12022	718	65	9	Endothelial Cells - Aortic, donor3	1795.84	1526497
CNhs13491	5225	375	7	CD14+ monocytes - mock treated, donor3	1802.15	1186051
CNhs13049	688	63	9	acute myeloid leukemia (FAB M7) cell line:M-MOK	1821.58	1545807
CNhs12874	729	66	9	Saos-2 osteosarcoma treated with ascorbic acid and BGP to induce calcification, day07, biol_rep2 (A2 T14)	1898.97	1526607
CNhs12553	2625	200	8	CD34+ stem cells - adult bone marrow derived, donor1, tech_rep2	1939.12	1264968
CNhs11885	664	61	9	small cell cervical cancer cell line:HCSC-1	1983.74	1551335
CNhs12464	817	72	9	K562 erythroblastic leukemia response to hemin, 01hr40min, biol_rep1	2130.24	1482093
CNhs14132	1353	111	8	Fibroblast - Gingival, donor8 (chronic periodontitis)	2145.66	1370638
CNhs12816	1569	126	8	Melanocyte, donor1 (MC+1)	2230.65	1339167
CNhs13163	911	79	9	Lymphatic Endothelial cells response to VEGFC, 01hr40min, biol_rep2 (MM XIV - 7)	2275	1456154
CNhs11375	995	85	9	Endothelial Cells - Aortic, donor2	2289.65	1432466
CNhs12842	721	65	9	appendix, adult	2328.94	1519514
CNhs12008	1541	124	8	Skeletal Muscle Satellite Cells, donor3	2404.14	1342089
CNhs13336	763	68	9	Adipocyte differentiation, day12, donor1	2410.86	1500448
CNhs13392	1487	120	8	Monocyte-derived macrophages response to LPS, 05hr, donor2 (t13 Subject2)	2419.15	1346286
CNhs12899	929	80	9	H9 Embryoid body cells, melanocytic induction, day18, biol_rep1 (H9EB-1 d18)	2522.37	1445059
CNhs12044	1065	90	8	Smooth Muscle Cells - Carotid, donor3	2577.45	1415622
CNhs13162	741	66	9	Lymphatic Endothelial cells response to VEGFC, 01hr20min, biol_rep2 (MM XIV - 6)	2695.21	1499460
CNhs12531	2179	168	8	CD19+ B Cells (pluriselect), donor090325, donation1	2711.64	1281277
CNhs11964	902	78	9	Skeletal Muscle Satellite Cells, donor2	2718	1451676
CNhs13548	3429	253	7	CD14-CD16+ Monocytes, donor3	2733.39	1221839
CNhs13182	1994	155	8	Monocyte-derived macrophages response to LPS, 02hr30min, donor3 (t9 Subject3)	2763.45	1292677
CNhs13437	1126	94	8	cerebrospinal fluid, donor2	2780.49	1396879
CNhs12795	948	81	9	K562 erythroblastic leukemia response to hemin, 02hr30min, biol_rep3	2814.78	1432745
CNhs13406	541	51	9	Melanocyte, donor3 (MC+3)	2894.58	1596102
CNhs12803	959	82	9	K562 erythroblastic leukemia response to hemin, day03, biol_rep3	2934.74	1433898
CNhs12200	2632	199	8	Dendritic Cells - plasmacytoid, donor3	2947.33	1254491
CNhs12950	836	73	9	H9 Embryoid body cells, melanocytic induction, day41, biol_rep3 (H9EB-3 d41)	2976.05	1467226
CNhs14535	614	56	9	ARPE-19 EMT induced with TGF-beta and TNF-alpha, 24hr00min, biol_rep1	3129.83	1539005
CNhs12917	548	51	9	H9 Embryoid body cells, melanocytic induction, day27, biol_rep3 (H9EB-3 d27)	3161.77	1573613
CNhs12907	772	68	9	H9 Embryoid body cells, melanocytic induction, day41, biol_rep2 (H9EB-2 d41)	3275.34	1481260
CNhs11672	2077	160	8	Whole blood (ribopure), donor090612, donation1	3368.23	1280082
CNhs13633	697	62	9	mesenchymal stem cells (adipose derived), undifferentiated control, biol_rep2	3406.36	1497298
CNhs12184	1727	136	8	CD8+ T Cells (pluriselect), donor090612, donation2	3528.52	1310992
CNhs11848	640	58	9	leiomyoblastoma cell line:G-402	3718.79	1528247
CNhs10857	3347	246	7	Dendritic Cells - plasmacytoid, donor1	3869.72	1216748
CNhs13421	805	70	9	mesenchymal stem cells (adipose derived), adipogenic induction, 00hr00min, biol_rep3	3988.93	1460515
CNhs13926	2130	163	8	Mast cell, expanded, donor8	4340.57	1270932
CNhs12017	1239	101	8	Adipocyte - subcutaneous, donor3	4344.03	1361102
CNhs13092	703	62	9	mesenchymal precursor cell - ovarian cancer left ovary, donor2	4477.49	1483279
CNhs13381	4019	290	7	Monocyte-derived macrophages response to LPS, 00hr30min, donor2 (t3 Subject2)	4605.54	1192841
CNhs12904	965	81	8	H9 Embryoid body cells, melanocytic induction, day34, biol_rep1 (H9EB-1 d34)	4695.14	1405183
CNhs13158	882	75	9	Lymphatic Endothelial cells response to VEGFC, 00hr15min, biol_rep2 (MM XIV - 2)	4826.58	1425228
CNhs11909	640	57	9	Fibroblast - Cardiac, donor4	4937.82	1499311
CNhs11288	980	82	8	cervical cancer cell line:D98-AH2	5005.71	1400355
CNhs13616	535	49	9	mesenchymal stem cells (adipose derived), adipogenic induction, day01, biol_rep2	5078.9	1546106
CNhs14183	611	55	9	Smooth muscle cells - airway, asthmatic, donor1	5128.65	1516954
CNhs13419	691	61	9	Adipocyte differentiation, day12, donor4	5268.01	1484833
CNhs11348	615	55	9	Fibroblast - Mammary, donor1	5352.48	1506116
CNhs12915	1247	101	8	H9 Embryoid body cells, melanocytic induction, day21, biol_rep3 (H9EB-3 d21)	5376.47	1351596
CNhs14240	546	50	9	squamous cell lung carcinoma cell line:RERF-LC-AI	5389.4	1545855
CNhs10625	2463	185	8	lung, adult, pool1	5459.84	1245554
CNhs10838	819	70	9	Smooth Muscle Cells - Aortic, donor0	5484.52	1433207
CNhs11328	820	70	9	Smooth Muscle Cells - Bronchial, donor1	5535.63	1431296
CNhs11283	1380	110	8	cholangiocellular carcinoma cell line:HuH-28	5824.37	1328326
CNhs12179	1115	91	8	CD19+ B Cells (pluriselect), donor090309, donation2	5917.35	1362841
CNhs12465	671	59	9	K562 erythroblastic leukemia response to hemin, 02hr30min, biol_rep1	5989.7	1478381
CNhs13113	632	56	9	Lymphatic Endothelial cells response to VEGFC, 07hr, biol_rep1 (MM XIX - 15)	6022.73	1490903
CNhs12182	1072	88	8	CD8+ T Cells (pluriselect), donor090612, donation1	6040.25	1371481
CNhs12790	1342	107	8	K562 erythroblastic leukemia response to hemin, 01hr00min, biol_rep3	6183.26	1328710
CNhs11961	1130	92	8	Fibroblast - Gingival, donor2	6228.73	1359235
CNhs12796	808	69	9	K562 erythroblastic leukemia response to hemin, 03hr00min, biol_rep3	6427.27	1431846
CNhs11907	767	66	9	Fibroblast - Periodontal Ligament, donor3	6488.16	1443829
CNhs12884	863	73	8	Saos-2 osteosarcoma treated with ascorbic acid and BGP to induce calcification, 04hr, biol_rep3 (A3 T10)	6772.52	1417065
CNhs11996	1615	126	8	Fibroblast - Periodontal Ligament, donor6 (PLH3)	6837.85	1297767
CNhs14410	1122	91	8	293SLAM rinderpest infection, 06hr, biol_rep1	7294.03	1353584
CNhs10747	1349	107	8	non T non B acute lymphoblastic leukemia (ALL) cell line:P30/OHK	7477.19	1321217
CNhs12828	885	74	8	H9 Embryoid body cells, melanocytic induction, day06, biol_rep2 (H9EB-2 d6)	7555.48	1399279
CNhs13105	595	53	9	Lymphatic Endothelial cells response to VEGFC, 01hr40min, biol_rep1 (MM XIX - 7)	7715.21	1499539
CNhs12886	845	71	8	Saos-2 osteosarcoma treated with ascorbic acid and BGP to induce calcification, 24hr, biol_rep3 (A3 T12)	7782.52	1406723
CNhs12468	529	48	9	K562 erythroblastic leukemia response to hemin, 04hr, biol_rep1	8172.71	1530291
CNhs11851	777	66	8	liposarcoma cell line:SW 872	8577.77	1423517
CNhs13208	4675	330	7	CD14+CD16+ Monocytes, donor2	8612.03	1164932
CNhs12570	1777	136	8	Melanocyte - dark, donor3	8646.7	1271018
CNhs12397	1476	115	8	Saos-2 osteosarcoma treated with ascorbic acid and BGP to induce calcification, day21, biol_rep1 (A1 T16)	9085.49	1295843
CNhs11901	751	64	9	Endothelial Cells - Lymphatic, donor2	9378.44	1428598
CNhs13540	4458	315	7	CD14+CD16- Monocytes, donor3	9443.54	1166182
CNhs13807	840	70	8	spinal cord - adult, donor10196	9494.98	1394109
CNhs13169	799	67	8	Lymphatic Endothelial cells response to VEGFC, 04hr, biol_rep2 (MM XIV - 12)	9708.26	1403625
CNhs11277	716	61	9	large cell lung carcinoma cell line:IA-LM	9927.14	1428146
CNhs13721	635	55	9	HES3-GFP Embryonic Stem cells, cardiomyocytic induction, day09, biol_rep2	10123.2	1454169
CNhs12804	815	68	8	K562 erythroblastic leukemia response to hemin, day04, biol_rep3	10426.8	1395970
CNhs12792	1233	98	8	K562 erythroblastic leukemia response to hemin, 01hr40min, biol_rep3	10452.2	1324147
CNhs11865	606	53	9	chronic myelogenous leukemia (CML) cell line:MEG-A2	10667.5	1469704
CNhs10867	1239	98	8	Fibroblast - Periodontal Ligament, donor1	10719.2	1317180
CNhs13161	923	76	8	Lymphatic Endothelial cells response to VEGFC, 01hr00min, biol_rep2 (MM XIV - 5)	10827.1	1376014
CNhs13168	649	56	9	Lymphatic Endothelial cells response to VEGFC, 03hr30min, biol_rep2 (MM XIV - 11)	10859.7	1448152
CNhs14476	1081	87	8	ARPE-19 EMT induced with TGF-beta and TNF-alpha, 01hr00min, biol_rep2	10967.5	1342249
CNhs13919	1388	108	8	CD4+CD25+CD45RA+ naive regulatory T cells expanded, donor3	11691.8	1293961
CNhs12798	1157	92	8	K562 erythroblastic leukemia response to hemin, 04hr, biol_rep3	11786.5	1324767
CNhs13850	803	67	8	Myoblast differentiation to myotubes, day03, control donor1	12044.7	1395995
CNhs11325	947	77	8	Alveolar Epithelial Cells, donor1	12061.2	1357260
CNhs12027	1343	105	8	Fibroblast - Cardiac, donor3	12100.6	1300695
CNhs11977	1002	81	8	Endothelial Cells - Artery, donor2	12117.6	1348712
CNhs13279	1230	97	8	Lymphatic Endothelial cells response to VEGFC, 00hr45min, biol_rep3 (MM XXII - 4)	12335.6	1312940
CNhs13925	2680	196	7	Mast cell, expanded and stimulated, donor5	12358.8	1210156
CNhs14245	1021	82	8	lung adenocarcinoma, papillary cell line:NCI-H441	13043.2	1339196
CNhs11866	600	52	9	neuroectodermal tumor cell line:TASK1	13161.5	1455124
CNhs11340	560	49	9	Trabecular Meshwork Cells, donor1	13223	1470451
CNhs12854	685	58	8	vagina, adult	13309.5	1418538
CNhs11343	1088	87	8	Fibroblast - Villous Mesenchymal, donor1	13415.7	1332858
CNhs13848	1150	91	8	Myoblast differentiation to myotubes, day01, control donor1	13741	1317786
CNhs12119	614	53	9	Alveolar Epithelial Cells, donor3	14210.1	1448742
CNhs13075	1054	84	8	mesothelioma cell line:ONE58	14549.3	1328016
CNhs12905	1293	101	8	H9 Embryoid body cells, melanocytic induction, day41, biol_rep1 (H9EB-1 d41)	14624.8	1299417
CNhs12831	898	73	8	H9 Embryoid body cells, melanocytic induction, day15, biol_rep2 (H9EB-2 d15)	14707.5	1356929
CNhs11883	1185	93	8	tubular adenocarcinoma cell line:SUIT-2	15292.2	1306049
CNhs13640	966	78	8	Monocyte-derived macrophages response to udorn influenza infection, 02hr00min, donor4 (227_121:Ud_2h)	15404.6	1347016
CNhs10871	1084	86	8	Ciliary Epithelial Cells, donor1	15866.8	1321491
CNhs11819	874	71	8	gastric adenocarcinoma cell line:MKN45	16306.7	1355905
CNhs12010	1038	83	8	Endothelial Cells - Umbilical vein, donor3	16320.3	1332817
CNhs13207	3219	230	7	CD14-CD16+ Monocytes, donor2	16782.7	1180164
CNhs11316	692	58	8	Mesenchymal Stem Cells - bone marrow, donor4	17047.5	1402872
CNhs14463	999	80	8	ARPE-19 EMT induced with TGF-beta and TNF-alpha, 00hr00min, biol_rep1	17215.8	1334960
CNhs12699	1113	88	8	K562 erythroblastic leukemia response to hemin, 24hr, biol_rep2	17236.9	1316606
CNhs12794	1116	88	8	K562 erythroblastic leukemia response to hemin, 02hr00min, biol_rep3	17428.7	1312762
CNhs12727	1494	114	8	Smooth Muscle Cells - Esophageal, donor2	17445.1	1266869
CNhs11347	610	52	9	Mesenchymal Stem Cells - umbilical, donor1	17648.5	1429042
CNhs11259	568	49	9	ductal cell carcinoma cell line:MIA Paca2	17648.7	1447781
CNhs11247	704	59	8	epithelioid sarcoma cell line:HS-ES-1	17927.4	1402725
CNhs10631	1953	145	7	spleen, adult, pool1	18197.6	1229943
CNhs11971	761	63	8	Preadipocyte - breast, donor2	18677.2	1384100
CNhs14406	1207	94	8	293SLAM rinderpest infection, 00hr, biol_rep1	19000	1295181
CNhs13625	627	53	8	mesenchymal stem cells (adipose derived), adipogenic induction, day08, biol_rep1	19291.2	1415923
CNhs14587	543	47	9	Myoblast differentiation to myotubes, day01, Duchenne Muscular Dystrophy donor1	19395.4	1453077
CNhs12866	1096	86	8	Saos-2 osteosarcoma treated with ascorbic acid and BGP to induce calcification, 01hr40min, biol_rep2 (A2 T6)	19656.8	1305783
CNhs14195	587	50	9	Saos-2 osteosarcoma cell line, untreated control, day28, biol_rep2 (B2 T17)	19728.8	1427807
CNhs12117	826	67	8	Astrocyte - cerebellum, donor3	20064.4	1353680
CNhs12705	892	72	8	MCF7 breast cancer cell line response to EGF1, 01hr00min, biol_rep3	20818	1346496
CNhs14413	1012	80	8	293SLAM rinderpest infection, 12hr, biol_rep1	21505.9	1316331
CNhs12081	1328	102	8	Astrocyte - cerebellum, donor2	21799.2	1275879
CNhs11286	658	55	8	gastric cancer cell line:AZ521	22309.5	1398691
CNhs11927	984	78	8	Smooth Muscle Cells - Uterine, donor3	23418	1320251
CNhs11953	874	70	8	Fibroblast - Periodontal Ligament, donor5 (PL30)	23707	1335144
CNhs11933	1234	95	8	pleomorphic hepatocellular carcinoma cell line:SNU-387	23881.6	1279074
CNhs14238	538	46	9	squamous cell lung carcinoma cell line:LC-1F	24060.3	1433716
CNhs13203	1378	105	8	CD4+CD25+CD45RA+ naive regulatory T cells expanded, donor1	24354	1264913
CNhs12506	1527	115	8	chorionic membrane cells, donor2	24781.8	1249009
CNhs14439	945	75	8	COBL-a rinderpest(-C) infection, 12hr, biol_rep2	24798.6	1321996
CNhs12092	501	43	9	Hepatic Sinusoidal Endothelial Cells, donor2	25185.2	1439696
CNhs12855	501	43	9	heart - mitral valve, adult	25185.2	1439696
CNhs12394	1264	97	8	Saos-2 osteosarcoma treated with ascorbic acid and BGP to induce calcification, day04, biol_rep1 (A1 T13)	25517.8	1274668
CNhs12887	1559	117	8	Saos-2 osteosarcoma treated with ascorbic acid and BGP to induce calcification, day04, biol_rep3 (A3 T13)	26288.8	1244295
CNhs10846	748	61	8	Mesenchymal Stem Cells - Vertebral, donor1	26506.4	1361608
CNhs13853	556	47	8	Myoblast differentiation to myotubes, day08, control donor1	26599.3	1415958
CNhs13363	1353	103	8	Aortic smooth muscle cell response to FGF2, 02hr, biol_rep2 (LK17)	26718.7	1263646
CNhs14231	515	44	9	pituitary gland, adult, donor10258	26930.8	1432518
CNhs12123	558	47	8	Corneal Epithelial Cells, donor3	27096	1410415
CNhs13347	558	47	8	Aortic smooth muscle cell response to FGF2, 05hr, biol_rep1 (LK25)	27096	1410415
CNhs14134	978	77	8	Fibroblast - Gingival, donor9 (control)	27377.4	1310551
CNhs11075	2242	163	7	Whole blood (ribopure), donor090325, donation1	27406.4	1202402
CNhs13584	1038	81	8	Aortic smooth muscle cell response to IL1b, 04hr, biol_rep3 (LK54)	27490.7	1297963
CNhs13170	809	65	8	Lymphatic Endothelial cells response to VEGFC, 05hr, biol_rep2 (MM XIV - 13)	27498.3	1339748
CNhs12791	1442	109	8	K562 erythroblastic leukemia response to hemin, 01hr20min, biol_rep3	27729.1	1253996
CNhs13720	573	48	8	HES3-GFP Embryonic Stem cells, cardiomyocytic induction, day08, biol_rep2	29002.1	1402014
CNhs13103	628	52	8	Lymphatic Endothelial cells response to VEGFC, 01hr00min, biol_rep1 (MM XIX - 5)	29934.8	1384375
CNhs14598	628	52	8	Myoblast differentiation to myotubes, day02, Duchenne Muscular Dystrophy donor2	29934.8	1384375
CNhs13173	728	59	8	Lymphatic Endothelial cells response to VEGFC, 08hr, biol_rep2 (MM XIV - 16)	30093.3	1352391
CNhs13389	2345	169	7	Monocyte-derived macrophages response to LPS, 03hr30min, donor2 (t11 Subject2)	31098.4	1191087
CNhs13851	1027	80	8	Myoblast differentiation to myotubes, day04, control donor1	31346.1	1295472
CNhs12497	855	68	8	Endothelial Cells - Vein, donor1	31891.9	1325005
CNhs14590	592	49	8	Myoblast differentiation to myotubes, day04, Duchenne Muscular Dystrophy donor1	32021.5	1383778
CNhs11869	507	43	8	somatostatinoma cell line:QGP-1	32554.3	1421076
CNhs10869	1176	90	8	Skeletal Muscle Satellite Cells, donor1	32971.9	1270877
CNhs12051	649	53	8	Tracheal Epithelial Cells, donor3	33159.4	1363647
CNhs12892	987	77	8	Saos-2 osteosarcoma treated with ascorbic acid and BGP to induce calcification, day28, biol_rep3 (A3 T17)	33236.3	1297584
CNhs13497	1063	82	8	Hep-2 cells treated with Streptococci strain 5448, biol_rep3	34485.4	1281835
CNhs12830	1065	82	8	H9 Embryoid body cells, melanocytic induction, day12, biol_rep2 (H9EB-2 d12)	34785.5	1279226
CNhs13164	945	74	8	Lymphatic Endothelial cells response to VEGFC, 02hr00min, biol_rep2 (MM XIV - 8)	34986.7	1302862
CNhs12021	1205	92	8	Chondrocyte - re diff, donor3	35093.3	1267606
CNhs12055	1417	106	7	Fibroblast - Dermal, donor5	35161.6	1239933
CNhs11675	2175	157	7	Whole blood (ribopure), donor090309, donation1	35397	1193133
CNhs13160	1281	97	8	Lymphatic Endothelial cells response to VEGFC, 00hr45min, biol_rep2 (MM XIV - 4)	35576.7	1256356
CNhs13973	891	70	8	adipose, donor2	35694.7	1307487
CNhs13391	1752	129	7	Monocyte-derived macrophages response to LPS, 04hr, donor2 (t12 Subject2)	36068.6	1218918
CNhs13277	1360	102	8	Lymphatic Endothelial cells response to VEGFC, 00hr15min, biol_rep3 (MM XXII - 2)	36300.7	1243406
CNhs14129	1296	98	8	Fibroblast - Gingival, donor6 (control)	36643.7	1254476
CNhs11920	1370	103	8	Smooth Muscle Cells - Prostate, donor1	36731.4	1246681
CNhs12568	581	48	8	Lens Epithelial Cells, donor2	37289.8	1380967
CNhs12052	1697	125	7	Fibroblast - Dermal, donor4	37608.5	1219435
CNhs12924	2525	180	7	Monocyte-derived macrophages response to LPS, 03hr00min, donor1 (t10 Subject1)	37747.3	1177186
CNhs13920	1243	94	8	CD4+CD25-CD45RA- memory conventional T cells expanded, donor2	38135.1	1254580
CNhs12317	637	52	8	parietal lobe, adult, donor10252	38237.1	1363073
CNhs11251	593	49	8	acute lymphoblastic leukemia (B-ALL) cell line:BALL-1	39073.7	1381234
CNhs13734	593	49	8	HES3-GFP Embryonic Stem cells, cardiomyocytic induction, day10, biol_rep3	39073.7	1381234
CNhs11824	753	60	8	glassy cell carcinoma cell line:HOKUG	39736.2	1327686
CNhs13535	1197	91	8	migratory langerhans cells, donor1	39994.9	1261758
CNhs13069	699	56	8	mesothelioma cell line:Mero-82	40179.5	1335525
CNhs11900	699	56	8	Smooth Muscle Cells - Brain Vascular, donor2	40179.5	1335525
CNhs12871	1345	101	8	Saos-2 osteosarcoma treated with ascorbic acid and BGP to induce calcification, 08hr, biol_rep2 (A2 T11)	40253.1	1245071
CNhs13727	653	53	8	HES3-GFP Embryonic Stem cells, cardiomyocytic induction, day03, biol_rep3	40671.5	1354554
CNhs13717	707	57	8	HES3-GFP Embryonic Stem cells, cardiomyocytic induction, day05, biol_rep2	40763.5	1344732
CNhs12898	1204	91	8	H9 Embryoid body cells, melanocytic induction, day15, biol_rep1 (H9EB-1 d15)	40800	1253819
CNhs11336	555	46	8	Corneal Epithelial Cells, donor1	40983.8	1385823
CNhs13216	4979	340	7	CD14+CD16- Monocytes, donor2	41101.6	1124094
CNhs12691	710	57	8	K562 erythroblastic leukemia response to hemin, 01hr40min, biol_rep2	41240.4	1338560
CNhs12827	1147	87	8	H9 Embryoid body cells, melanocytic induction, day03, biol_rep2 (H9EB-2 d3)	41940.4	1258636
CNhs14464	1084	83	8	ARPE-19 EMT induced with TGF-beta and TNF-alpha, 00hr00min, biol_rep2	42200.4	1271541
CNhs11320	1963	142	7	Meningeal Cells, donor1	42754.1	1195865
CNhs10881	896	70	8	Nucleus Pulposus Cell, donor1	42784.3	1299569
CNhs13101	519	43	8	Lymphatic Endothelial cells response to VEGFC, 00hr30min, biol_rep1 (MM XIX - 3)	43777.7	1385245
CNhs13291	843	66	8	Lymphatic Endothelial cells response to VEGFC, 08hr, biol_rep3 (MM XXII - 16)	43877.8	1302573
CNhs13422	574	47	8	mesenchymal stem cells (adipose derived), adipogenic induction, 00hr15min, biol_rep1	44723.6	1367587
CNhs11257	576	47	8	renal cell carcinoma cell line:TUHR10TKB	45379.4	1362415
CNhs13719	576	47	8	HES3-GFP Embryonic Stem cells, cardiomyocytic induction, day07, biol_rep2	45379.4	1362415
CNhs12188	1345	100	7	CD19+ B Cells (pluriselect), donor090612, donation3	46484.3	1231744
CNhs10731	634	51	8	glioma cell line:GI-1	46696.9	1341447
CNhs12061	1433	106	7	Fibroblast - Cardiac, donor6	47120.2	1224974
CNhs14599	691	55	8	Myoblast differentiation to myotubes, day03, Duchenne Muscular Dystrophy donor2	47161.1	1326108
CNhs14465	1065	81	8	ARPE-19 EMT induced with TGF-beta and TNF-alpha, 00hr00min, biol_rep3	47300	1262332
CNhs13368	1151	87	8	Aortic smooth muscle cell response to FGF2, 06hr, biol_rep2 (LK29)	48715	1253902
CNhs11333	820	64	8	Renal Mesangial Cells, donor1	48897.1	1298181
CNhs12876	1465	108	7	Saos-2 osteosarcoma treated with ascorbic acid and BGP to induce calcification, day28, biol_rep2 (A2 T17)	49552.5	1220495
CNhs12336	1466	108	7	chronic myelogenous leukemia cell line:K562 ENCODE, biol_rep3	49688.5	1219595
CNhs12053	1720	125	7	Skeletal Muscle Cells, donor4	49708.8	1201838
CNhs12640	708	56	8	tenocyte, donor2	49973.6	1317085

## Sheet: Supplementary Table S7B
Overlaps between lower stringency set of THP-1 time course enhancers and FANTOM5 enhancers
FANTOM5_library_id	n_enhancers	n_overlaps	percent	sample	p.value	odds.ratio
CNhs10723	1172	322	27	acute myeloid leukemia (FAB M5) cell line:THP-1 (revived)	4.29271e-56	3345822
CNhs10722	984	262	27	acute myeloid leukemia (FAB M5) cell line:THP-1 (fresh)	4.01274e-42	3204629
CNhs13056	1475	342	23	acute myeloid leukemia (FAB M4eo) cell line:EoL-1	2.11113e-41	2665878
CNhs13057	1145	280	24	acute myeloid leukemia (FAB M4eo) cell line:EoL-3	1.36823e-37	2858400
CNhs13554	3485	607	17	Monocyte-derived macrophages response to udorn influenza infection, 00hr00min, donor1 (868_121:Ud_0h)	1.47472e-32	1863176
CNhs11899	1932	388	20	Macrophage - monocyte derived, donor2	3.02518e-32	2219437
CNhs12003	1538	328	21	Macrophage - monocyte derived, donor3	9.51688e-32	2393735
CNhs11934	1217	272	22	myelodysplastic syndrome cell line:SKM-1	4.25575e-29	2541500
CNhs13644	1381	293	21	Monocyte-derived macrophages response to mock influenza infection, 24hr00min, donor4 (227_121:MI_24h)	1.95963e-27	2377887
CNhs13379	1826	357	20	Monocyte-derived macrophages response to LPS, 00hr00min, donor2 (t1 Subject2)	6.76253e-27	2146089
CNhs10724	1813	354	20	acute myeloid leukemia (FAB M5) cell line:THP-1 (thawed)	1.66307e-26	2142623
CNhs13058	2734	468	17	acute myeloid leukemia (FAB M5) cell line:U-937 DE-4	1.71794e-22	1824002
CNhs13055	1130	241	21	acute myeloid leukemia (FAB M3) cell line:HL60	3.40043e-22	2393363
CNhs13174	1095	233	21	Monocyte-derived macrophages response to LPS, 00hr00min, donor3 (t1 Subject3)	4.41837e-21	2386354
CNhs13652	975	214	22	Monocyte-derived macrophages response to mock influenza infection, 24hr00min, donor3 (536_119:MI_24h)	6.30664e-21	2482646
CNhs13693	1454	285	20	Monocyte-derived macrophages response to mock influenza infection, 24hr00min, donor1 (868_121:MI_24h)	9.5632e-21	2152587
CNhs13649	1477	287	19	Monocyte-derived macrophages response to mock influenza infection, 00hr00min, donor3 (536_119:MI_0h)	2.5285e-20	2129437
CNhs13650	1123	234	21	Monocyte-derived macrophages response to udorn influenza infection, 00hr00min, donor3 (536_119:Ud_0h)	6.73722e-20	2323842
CNhs12000	1136	232	20	Dendritic Cells - monocyte immature derived, donor3	2.05802e-18	2265707
CNhs13175	2239	383	17	Monocyte-derived macrophages response to LPS, 00hr15min, donor3 (t2 Subject3)	1.38294e-17	1822167
CNhs13380	2259	381	17	Monocyte-derived macrophages response to LPS, 00hr15min, donor2 (t2 Subject2)	2.5204e-16	1791382
CNhs11864	1086	218	20	acute myeloid leukemia (FAB M2) cell line:NKM-1	3.23806e-16	2217252
CNhs10858	1266	244	19	CD14+ monocyte derived endothelial progenitor cells, donor1	4.07205e-16	2107776
CNhs13054	1597	289	18	acute myeloid leukemia (FAB M1) cell line:HYT-1	1.39131e-15	1950800
CNhs13332	1427	262	18	Monocyte-derived macrophages response to LPS, 20hr, donor3 (t22 Subject3)	1.33803e-14	1985513
CNhs11904	1730	303	18	CD14+ monocyte derived endothelial progenitor cells, donor3	1.79695e-14	1874608
CNhs11886	1206	230	19	chronic myeloblastic leukemia (CML) cell line:KCL-22	1.97594e-14	2080406
CNhs14556	586	137	23	acute myeloid leukemia (FAB M5) cell line:THP-1 (cytoplasmic fraction)	2.56092e-14	2693276
CNhs10861	1878	322	17	Macrophage - monocyte derived, donor1	3.49752e-14	1827104
CNhs11897	1520	270	18	CD14+ monocyte derived endothelial progenitor cells, donor2	3.29346e-13	1907051
CNhs13176	1373	243	18	Monocyte-derived macrophages response to LPS, 00hr30min, donor3 (t3 Subject3)	3.3897e-11	1898293
CNhs13052	612	131	21	acute myeloid leukemia (FAB M2) cell line:Kasumi-6	4.0552e-10	2403794
CNhs11942	956	179	19	Monocyte-derived macrophages response to LPS, 48hr, donor1 (t26 Subject1)	1.76991e-09	2033535
CNhs13335	1427	240	17	Monocyte-derived macrophages response to LPS, 36hr, donor3 (t25 Subject3)	1.61168e-08	1784852
CNhs12815	1567	258	16	Monocyte-derived macrophages response to LPS, 22hr, donor1 (t23 Subject1)	1.93913e-08	1739919
CNhs11303	954	175	18	Melanocyte - light, donor1	3.26889e-08	1982977
CNhs11845	789	150	19	biphenotypic B myelomonocytic leukemia cell line:MV-4-11	9.05397e-08	2071967
CNhs13484	4888	662	14	CD14+ monocytes - mock treated, donor2	9.29905e-08	1383293
CNhs13241	894	165	18	acute myeloid leukemia (FAB M0) cell line:Kasumi-3	9.46401e-08	1997853
CNhs12552	3023	438	14	CD133+ stem cells - adult bone marrow derived, pool1	1.09605e-07	1495985
CNhs13333	1793	284	16	Monocyte-derived macrophages response to LPS, 22hr, donor3 (t23 Subject3)	1.15305e-07	1661435
CNhs13646	621	125	20	Monocyte-derived macrophages response to udorn influenza infection, 00hr00min, donor2 (150_120:Ud_0h)	1.81098e-07	2224479
CNhs13178	2245	340	15	Monocyte-derived macrophages response to LPS, 01hr00min, donor3 (t5 Subject3)	2.30879e-07	1575642
CNhs11062	917	166	18	Dendritic Cells - monocyte immature derived, donor1, rep2	4.59737e-07	1951098
CNhs13053	1157	198	17	acute myeloid leukemia (FAB M0) cell line:KG-1	5.72202e-07	1822462
CNhs13491	5225	694	13	CD14+ monocytes - mock treated, donor3	9.6538e-07	1352529
CNhs13468	5603	734	13	CD14+ monocytes - mock treated, donor1	3.00471e-06	1331193
CNhs12029	789	144	18	Fibroblast - Lung, donor3	7.41611e-06	1970571
CNhs13405	1097	185	17	Monocyte-derived macrophages response to LPS, 48hr, donor2 (t26 Subject2)	1.11936e-05	1790499
CNhs13334	2010	298	15	Monocyte-derived macrophages response to LPS, 24hr, donor3 (t24 Subject3)	7.10395e-05	1536559
CNhs13398	1226	199	16	Monocyte-derived macrophages response to LPS, 14hr, donor2 (t19 Subject2)	7.23165e-05	1710334
CNhs12574	709	127	18	nasal epithelial cells, donor2	0.000506014	1926015
CNhs13177	1699	253	15	Monocyte-derived macrophages response to LPS, 00hr45min, donor3 (t4 Subject3)	0.00119331	1544405
CNhs13050	744	129	17	acute myeloid leukemia (FAB M5) cell line:NOMO-1	0.00288853	1851236
CNhs11962	803	136	17	Fibroblast - Periodontal Ligament, donor2	0.00416717	1799579
CNhs13185	1123	177	16	Monocyte-derived macrophages response to LPS, 04hr, donor3 (t12 Subject3)	0.00647289	1651413
CNhs13331	658	116	18	Monocyte-derived macrophages response to LPS, 18hr, donor3 (t21 Subject3)	0.0067281	1888793
CNhs12588	1470	220	15	CD34+ stem cells - adult bone marrow derived, donor1, tech_rep1	0.0106683	1553465
CNhs13439	726	124	17	cruciate ligament, donor2	0.0125166	1817919
CNhs12126	925	150	16	Mesenchymal Stem Cells - bone marrow, donor3	0.017	1708243
CNhs11383	634	111	18	Melanocyte - light, donor2	0.0178439	1873039
CNhs13329	858	141	16	Monocyte-derived macrophages response to LPS, 14hr, donor3 (t19 Subject3)	0.0179883	1735625
CNhs13059	1297	197	15	acute myeloid leukemia (FAB M6) cell line:EEB	0.0182947	1580704
CNhs13404	1176	182	15	Monocyte-derived macrophages response to LPS, 36hr, donor2 (t25 Subject2)	0.0185528	1616059
CNhs11339	598	106	18	Fibroblast - Conjunctival, donor1	0.0210128	1901539
CNhs12040	945	152	16	Skeletal Muscle Cells, donor3	0.0242733	1691727
CNhs13403	1697	246	14	Monocyte-derived macrophages response to LPS, 24hr, donor2 (t24 Subject2)	0.0267488	1496452
CNhs13381	4019	519	13	Monocyte-derived macrophages response to LPS, 00hr30min, donor2 (t3 Subject2)	0.029874	1309101
CNhs13183	1452	215	15	Monocyte-derived macrophages response to LPS, 03hr00min, donor3 (t10 Subject3)	0.031843	1534091
CNhs10855	1006	159	16	Dendritic Cells - monocyte immature derived, donor1, tech_rep1	0.0361862	1656818
CNhs13411	772	128	17	Adipocyte differentiation, day08, donor2	0.0481589	1754169
CNhs12460	695	117	17	K562 erythroblastic leukemia response to hemin, 00hr30min, biol_rep1	0.0763416	1786484
CNhs13208	4675	590	13	CD14+CD16+ Monocytes, donor2	0.0850542	1275095
CNhs12814	1841	260	14	Monocyte-derived macrophages response to LPS, 18hr, donor1 (t21 Subject1)	0.0953029	1451562
CNhs13330	601	103	17	Monocyte-derived macrophages response to LPS, 16hr, donor3 (t20 Subject3)	0.167025	1825324
CNhs12196	2514	338	13	Dendritic Cells - plasmacytoid, donor2	0.208566	1371110
CNhs12462	816	131	16	K562 erythroblastic leukemia response to hemin, 01hr00min, biol_rep1	0.215966	1687813
CNhs13396	1564	224	14	Monocyte-derived macrophages response to LPS, 10hr, donor2 (t17 Subject2)	0.247014	1475438
CNhs13413	1018	156	15	Adipocyte differentiation, day04, donor3	0.330216	1597234
CNhs10838	819	130	16	Smooth Muscle Cells - Aortic, donor0	0.43119	1665193
CNhs12124	749	121	16	Trabecular Meshwork Cells, donor3	0.445761	1700446
CNhs12459	945	146	15	K562 erythroblastic leukemia response to hemin, 00hr15min, biol_rep1	0.490451	1612695
CNhs13410	1120	168	15	Adipocyte differentiation, day04, donor2	0.531972	1557497
CNhs13400	1665	234	14	Monocyte-derived macrophages response to LPS, 18hr, donor2 (t21 Subject2)	0.577793	1443290
CNhs12813	505	88	17	Monocyte-derived macrophages response to LPS, 12hr, donor1 (t18 Subject1)	0.652802	1862324
CNhs13540	4458	556	12	CD14+CD16- Monocytes, donor3	0.894006	1257898
CNhs13927	1176	173	15	Mast cell, expanded and stimulated, donor8	1.03003	1522294
CNhs13216	4979	614	12	CD14+CD16- Monocytes, donor2	1.0383	1241802
CNhs13328	503	86	17	Monocyte-derived macrophages response to LPS, 12hr, donor3 (t18 Subject3)	1.95976	1820036
CNhs13227	1881	256	14	CD34+ Progenitors, donor1	2.56709	1390479
CNhs11379	636	103	16	Fibroblast - Dermal, donor2	2.78205	1705429
CNhs13383	1811	247	14	Monocyte-derived macrophages response to LPS, 01hr00min, donor2 (t5 Subject2)	2.95026	1393908
CNhs13412	922	139	15	Adipocyte differentiation, day12, donor2	3.33585	1566710
CNhs13541	4782	586	12	CD14+CD16+ Monocytes, donor1	3.76841	1232860
CNhs12073	1101	161	15	Schwann Cells, donor1	4.1423	1511620
CNhs11309	665	106	16	Smooth Muscle Cells - Aortic, donor3	4.5803	1673468
CNhs11317	1281	182	14	Pericytes, donor1	5.55227	1461585
CNhs13401	1069	156	15	Monocyte-derived macrophages response to LPS, 20hr, donor2 (t22 Subject2)	6.19648	1507977
CNhs11821	1119	162	14	myxofibrosarcoma cell line:NMFH-1	6.3247	1493984
CNhs12890	649	103	16	Saos-2 osteosarcoma treated with ascorbic acid and BGP to induce calcification, day14, biol_rep3 (A3 T15)	6.69728	1664811
CNhs12030	775	119	15	Hair Follicle Dermal Papilla Cells, donor3	7.50545	1600917
CNhs10857	3347	421	13	Dendritic Cells - plasmacytoid, donor1	7.97101	1270048
CNhs13490	4864	591	12	CD14+ monocytes - treated with IFN + N-hexane, donor3	8.93459	1220954
CNhs13548	3429	429	13	CD14-CD16+ Monocytes, donor3	11.6018	1262257
CNhs11964	902	134	15	Skeletal Muscle Satellite Cells, donor2	12.4403	1539834
CNhs11852	904	134	15	lymphangiectasia cell line:DS-1	12.765	1535833
CNhs12463	618	98	16	K562 erythroblastic leukemia response to hemin, 01hr20min, biol_rep1	13.4755	1663180
CNhs12503	1789	240	13	amniotic membrane cells, donor2	13.6135	1367490
CNhs13487	5907	704	12	CD14+ monocytes - treated with Cryptococcus, donor2	14.7588	1194478
CNhs13925	2680	342	13	Mast cell, expanded and stimulated, donor5	18.0593	1291132
CNhs13395	2229	290	13	Monocyte-derived macrophages response to LPS, 08hr, donor2 (t16 Subject2)	18.6664	1320067
CNhs10751	882	130	15	giant cell carcinoma cell line:Lu99B	21.5332	1525639
CNhs12553	2625	335	13	CD34+ stem cells - adult bone marrow derived, donor1, tech_rep2	22.7522	1291206
CNhs11733	675	104	15	embryonic pancreas cell line:1C3IKEI	24.0482	1607360
CNhs13397	1932	255	13	Monocyte-derived macrophages response to LPS, 12hr, donor2 (t18 Subject2)	24.0978	1342062
CNhs13186	1014	146	14	Monocyte-derived macrophages response to LPS, 05hr, donor3 (t13 Subject3)	24.2353	1484448
CNhs12903	1104	156	14	H9 Embryoid body cells, melanocytic induction, day30, biol_rep1 (H9EB-1 d30)	34.1787	1452279
CNhs11272	1162	163	14	glioblastoma cell line:T98G	35.254	1439986
CNhs13926	2130	276	13	Mast cell, expanded, donor8	42.6043	1313914
CNhs13207	3219	399	12	CD14-CD16+ Monocytes, donor2	49.7466	1248871
CNhs12121	546	86	16	Renal Mesangial Cells, donor3	50.2777	1649860
CNhs14605	1180	164	14	Myoblast differentiation to myotubes, day00, Duchenne Muscular Dystrophy donor3	50.4905	1424573
CNhs11859	1644	219	13	leukemia, chronic megakaryoblastic cell line:MEG-01	51.8432	1356378
CNhs12531	2179	281	13	CD19+ B Cells (pluriselect), donor090325, donation1	51.9837	1306708
CNhs13489	6109	718	12	CD14+ monocytes - treated with B-glucan, donor2	67.5358	1175711
CNhs11965	791	116	15	Myoblast, donor2	76.3848	1516599
CNhs11848	640	97	15	leiomyoblastoma cell line:G-402	81.7056	1576450
CNhs11083	1099	153	14	Skeletal Muscle Cells, donor1	94.9573	1427346
CNhs13549	5280	625	12	CD14+CD16+ Monocytes, donor3	96.9251	1185190
CNhs12789	1076	150	14	K562 erythroblastic leukemia response to hemin, 00hr45min, biol_rep3	98.6975	1429578
CNhs12788	942	134	14	K562 erythroblastic leukemia response to hemin, 00hr30min, biol_rep3	98.8752	1463578
CNhs14138	798	116	15	bronchioalveolar carcinoma cell line:NCI-H650	105.894	1501028
CNhs12200	2632	329	12	Dendritic Cells - plasmacytoid, donor3	122.822	1260882
CNhs12467	703	104	15	K562 erythroblastic leukemia response to hemin, 03hr30min, biol_rep1	132.51	1532204
CNhs11883	1185	162	14	tubular adenocarcinoma cell line:SUIT-2	141.589	1397555
CNhs12461	641	96	15	K562 erythroblastic leukemia response to hemin, 00hr45min, biol_rep1	142.001	1554467
CNhs12803	959	135	14	K562 erythroblastic leukemia response to hemin, day03, biol_rep3	142.461	1445864
CNhs12891	1069	148	14	Saos-2 osteosarcoma treated with ascorbic acid and BGP to induce calcification, day21, biol_rep3 (A3 T16)	143.115	1418166
CNhs13402	1375	184	13	Monocyte-derived macrophages response to LPS, 22hr, donor2 (t23 Subject2)	146.75	1363458
CNhs12834	1080	149	14	H9 Embryoid body cells, melanocytic induction, day24, biol_rep2 (H9EB-2 d24)	155.82	1412412
CNhs12473	650	97	15	K562 erythroblastic leukemia response to hemin, day03, biol_rep1	157.174	1547938
CNhs11672	2077	265	13	Whole blood (ribopure), donor090612, donation1	157.535	1290757
CNhs12079	790	114	14	Pericytes, donor2	159.404	1488233
CNhs13437	1126	154	14	cerebrospinal fluid, donor2	210.113	1398234
CNhs12007	953	133	14	Smooth Muscle Cells - Colonic, donor3	212.105	1431383
CNhs13393	1290	173	13	Monocyte-derived macrophages response to LPS, 06hr, donor2 (t14 Subject2)	222.674	1366859
CNhs13502	756	109	14	acute myeloid leukemia (FAB M2) cell line:Kasumi-1	233.256	1486729
CNhs13182	1994	254	13	Monocyte-derived macrophages response to LPS, 02hr30min, donor3 (t9 Subject3)	241.06	1288356
CNhs13229	3787	455	12	CD14-CD16+ Monocytes, donor1	252.783	1205303
CNhs11046	718	104	14	embryonic kidney cell line: HEK293/SLAM untreated	262.043	1494762
CNhs12833	1071	146	14	H9 Embryoid body cells, melanocytic induction, day21, biol_rep2 (H9EB-2 d21)	323.643	1392938
CNhs11976	819	116	14	Smooth Muscle Cells - Prostate, donor2	324.865	1456175
CNhs11788	845	119	14	lymph node, adult, donor1	325.927	1446512
CNhs13394	1105	150	14	Monocyte-derived macrophages response to LPS, 07hr, donor2 (t15 Subject2)	330.674	1386148
CNhs13172	633	93	15	Lymphatic Endothelial cells response to VEGFC, 07hr, biol_rep2 (MM XIV - 15)	365.581	1519817
CNhs12184	1727	222	13	CD8+ T Cells (pluriselect), donor090612, donation2	387.778	1301841
CNhs11344	789	112	14	Mesenchymal Stem Cells - bone marrow, donor1	392.567	1459951
CNhs12801	873	122	14	K562 erythroblastic leukemia response to hemin, 24hr, biol_rep3	404.28	1433614
CNhs13156	669	97	14	Melanocyte, donor2 (MC+2)	419.571	1496507
CNhs12916	1025	140	14	H9 Embryoid body cells, melanocytic induction, day24, biol_rep3 (H9EB-3 d24)	428.027	1396055
CNhs12915	1247	166	13	H9 Embryoid body cells, melanocytic induction, day21, biol_rep3 (H9EB-3 d21)	431.408	1355214
CNhs12008	1541	200	13	Skeletal Muscle Satellite Cells, donor3	459.32	1316241
CNhs14535	614	90	15	ARPE-19 EMT induced with TGF-beta and TNF-alpha, 24hr00min, biol_rep1	493.199	1515693
CNhs13224	5673	658	12	CD14+CD16- Monocytes, donor1	511.741	1158157
CNhs12011	768	108	14	Fibroblast - Aortic Adventitial, donor3	648.279	1444059
CNhs11760	1167	155	13	aorta, adult, pool1	689.503	1351670
CNhs12465	671	96	14	K562 erythroblastic leukemia response to hemin, 02hr30min, biol_rep1	695.255	1473343
CNhs11283	1380	180	13	cholangiocellular carcinoma cell line:HuH-28	698.614	1323786
CNhs13181	1916	241	13	Monocyte-derived macrophages response to LPS, 02hr00min, donor3 (t8 Subject3)	757.798	1269823
CNhs13535	1197	158	13	migratory langerhans cells, donor1	806.718	1342026
CNhs13472	6765	773	11	CD14+ monocytes - treated with Cryptococcus, donor1	827.851	1138741
CNhs12092	501	75	15	Hepatic Sinusoidal Endothelial Cells, donor2	833.309	1553618
CNhs12346	501	75	15	Melanocyte - dark, donor2	833.309	1553618
CNhs13651	544	80	15	Monocyte-derived macrophages response to udorn influenza infection, 02hr00min, donor3 (536_119:Ud_2h)	835.902	1521479
CNhs12051	649	93	14	Tracheal Epithelial Cells, donor3	890.184	1476071
CNhs12466	726	102	14	K562 erythroblastic leukemia response to hemin, 03hr00min, biol_rep1	899.447	1442505
CNhs12792	1233	162	13	K562 erythroblastic leukemia response to hemin, 01hr40min, biol_rep3	953.787	1334891
CNhs10648	2367	291	12	dura mater, adult, donor1	960.239	1237129
CNhs12873	851	117	14	Saos-2 osteosarcoma treated with ascorbic acid and BGP to induce calcification, day04, biol_rep2 (A2 T13)	976.681	1406684
CNhs13721	635	91	14	HES3-GFP Embryonic Stem cells, cardiomyocytic induction, day09, biol_rep2	990.223	1476183
CNhs12117	826	114	14	Astrocyte - cerebellum, donor3	1003.49	1412962
CNhs12022	718	101	14	Endothelial Cells - Aortic, donor3	1030.68	1444566
CNhs12470	613	88	14	K562 erythroblastic leukemia response to hemin, 12hr, biol_rep1	1036.29	1479175
CNhs13723	589	85	14	HES3-GFP Embryonic Stem cells, cardiomyocytic induction, day11, biol_rep2	1048.97	1488276
CNhs12179	1115	148	13	CD19+ B Cells (pluriselect), donor090309, donation2	1051.83	1350676
CNhs12836	1221	160	13	H9 Embryoid body cells, melanocytic induction, day30, biol_rep2 (H9EB-2 d30)	1071.25	1330832
CNhs12842	721	101	14	appendix, adult	1071.78	1437575
CNhs13421	805	111	14	mesenchymal stem cells (adipose derived), adipogenic induction, 00hr00min, biol_rep3	1078.5	1411456
CNhs11995	892	121	14	Sebocyte, donor3	1287.25	1384961
CNhs10625	2463	300	12	lung, adult, pool1	1359.55	1224088
CNhs13163	911	123	14	Lymphatic Endothelial cells response to VEGFC, 01hr40min, biol_rep2 (MM XIV - 7)	1444.27	1377481
CNhs11333	820	112	14	Renal Mesangial Cells, donor1	1463.74	1396008
CNhs13924	2892	347	12	Mast cell, expanded, donor5	1519.47	1203363
CNhs10615	1415	181	13	adipose tissue, adult, pool1	1533.1	1294451
CNhs12899	929	125	13	H9 Embryoid body cells, melanocytic induction, day18, biol_rep1 (H9EB-1 d18)	1604.73	1372022
CNhs10631	1953	242	12	spleen, adult, pool1	1646.21	1248247
CNhs11948	1477	188	13	Whole blood (ribopure), donor090309, donation3	1655.7	1287148
CNhs12802	814	111	14	K562 erythroblastic leukemia response to hemin, day02, biol_rep3	1704.15	1393381
CNhs12918	572	82	14	H9 Embryoid body cells, melanocytic induction, day30, biol_rep3 (H9EB-3 d30)	1786.52	1476761
CNhs11861	835	113	14	medulloblastoma cell line:ONS-76	1961.28	1381158
CNhs10727	842	114	14	chronic myelogenous leukemia cell line:KU812	2030.01	1381899
CNhs12886	845	114	13	Saos-2 osteosarcoma treated with ascorbic acid and BGP to induce calcification, 24hr, biol_rep3 (A3 T12)	2087.55	1376225
CNhs10871	1084	142	13	Ciliary Epithelial Cells, donor1	2140.95	1330294
CNhs11867	1050	138	13	NK T cell leukemia cell line:KHYG-1	2154.89	1335344
CNhs13734	593	84	14	HES3-GFP Embryonic Stem cells, cardiomyocytic induction, day10, biol_rep3	2168.43	1456310
CNhs12900	861	116	13	H9 Embryoid body cells, melanocytic induction, day21, biol_rep1 (H9EB-1 d21)	2277.87	1374057
CNhs11952	1068	140	13	Fibroblast - Gingival, donor5 (GFH3)	2344.34	1331342
CNhs11075	2242	273	12	Whole blood (ribopure), donor090325, donation1	2345.25	1223645
CNhs12808	504	73	14	small cell lung carcinoma cell line:DMS 144	2423.26	1494630
CNhs12496	722	99	14	Endothelial Cells - Artery, donor1	2505.78	1402309
CNhs13075	1054	138	13	mesothelioma cell line:ONE58	2597.97	1329511
CNhs10867	1239	159	13	Fibroblast - Periodontal Ligament, donor1	2612.23	1299233
CNhs14245	1021	134	13	lung adenocarcinoma, papillary cell line:NCI-H441	2633.95	1333178
CNhs14128	1170	151	13	Fibroblast - Gingival, donor6 (aggressive periodontitis)	2689.44	1307719
CNhs11253	631	88	14	acute lymphoblastic leukemia (T-ALL) cell line:Jurkat	2953.28	1430130
CNhs13382	5017	575	11	Monocyte-derived macrophages response to LPS, 00hr45min, donor2 (t4 Subject2)	2991.89	1142524
CNhs14410	1122	145	13	293SLAM rinderpest infection, 06hr, biol_rep1	3029.44	1309733
CNhs13584	1038	135	13	Aortic smooth muscle cell response to IL1b, 04hr, biol_rep3 (LK54)	3396.79	1319324
CNhs12888	710	97	14	Saos-2 osteosarcoma treated with ascorbic acid and BGP to induce calcification, day07, biol_rep3 (A3 T14)	3438.08	1396389
CNhs14411	1116	144	13	293SLAM rinderpest infection, 06hr, biol_rep2	3447.34	1307389
CNhs12907	772	104	13	H9 Embryoid body cells, melanocytic induction, day41, biol_rep2 (H9EB-2 d41)	3475.94	1373895
CNhs11724	838	112	13	leiomyoma cell line:15425	3491.23	1361385
CNhs11282	839	112	13	acute lymphoblastic leukemia (B-ALL) cell line:NALM-6	3514.91	1359512
CNhs12017	1239	158	13	Adipocyte - subcutaneous, donor3	3540.01	1289862
CNhs10846	748	101	14	Mesenchymal Stem Cells - Vertebral, donor1	3643.06	1377567
CNhs12464	817	109	13	K562 erythroblastic leukemia response to hemin, 01hr40min, biol_rep1	3763.88	1358598
CNhs11885	664	91	14	small cell cervical cancer cell line:HCSC-1	3796.41	1401455
CNhs12044	1065	138	13	Smooth Muscle Cells - Carotid, donor3	3803.16	1313728
CNhs13367	665	91	14	Aortic smooth muscle cell response to FGF2, 05hr, biol_rep2 (LK26)	3844.09	1399013
CNhs11330	638	88	14	Renal Proximal Tubular Epithelial Cell, donor1	3860.08	1411925
CNhs13392	1487	186	13	Monocyte-derived macrophages response to LPS, 05hr, donor2 (t13 Subject2)	4005.28	1261691
CNhs12688	1042	135	13	K562 erythroblastic leukemia response to hemin, 00hr45min, biol_rep2	4057.54	1313504
CNhs12056	1633	202	12	Skeletal Muscle Cells, donor5	4142.81	1245752
CNhs14406	1207	154	13	293SLAM rinderpest infection, 00hr, biol_rep1	4221.48	1290632
CNhs12790	1342	169	13	K562 erythroblastic leukemia response to hemin, 01hr00min, biol_rep3	4403.44	1271456
CNhs11866	600	83	14	neuroectodermal tumor cell line:TASK1	4465.37	1416696
CNhs10747	1349	170	13	non T non B acute lymphoblastic leukemia (ALL) cell line:P30/OHK	4493.61	1272473
CNhs12924	2525	301	12	Monocyte-derived macrophages response to LPS, 03hr00min, donor1 (t10 Subject1)	4604.32	1194452
CNhs13336	763	102	13	Adipocyte differentiation, day12, donor1	4817.66	1361738
CNhs11675	2175	262	12	Whole blood (ribopure), donor090309, donation1	5034.87	1208694
CNhs12816	1569	194	12	Melanocyte, donor1 (MC+1)	5109.87	1245133
CNhs12177	808	107	13	CD19+ B Cells (pluriselect), donor090309, donation1	5167.12	1346981
CNhs12796	808	107	13	K562 erythroblastic leukemia response to hemin, 03hr00min, biol_rep3	5167.12	1346981
CNhs13105	595	82	14	Lymphatic Endothelial cells response to VEGFC, 01hr40min, biol_rep1 (MM XIX - 7)	5309.9	1410538
CNhs12827	1147	146	13	H9 Embryoid body cells, melanocytic induction, day03, biol_rep2 (H9EB-2 d3)	5332.39	1287138
CNhs12902	817	108	13	H9 Embryoid body cells, melanocytic induction, day27, biol_rep1 (H9EB-1 d27)	5400.36	1344230
CNhs12048	794	105	13	Smooth Muscle Cells - Subclavian Artery, donor3	5756.35	1344821
CNhs11961	1130	144	13	Fibroblast - Gingival, donor2	5786.54	1288817
CNhs12568	581	80	14	Lens Epithelial Cells, donor2	5930.25	1409092
CNhs12570	1777	217	12	Melanocyte - dark, donor3	5963.81	1227597
CNhs11927	984	127	13	Smooth Muscle Cells - Uterine, donor3	6037.19	1307748
CNhs12795	948	123	13	K562 erythroblastic leukemia response to hemin, 02hr30min, biol_rep3	6056.02	1315682
CNhs11715	657	89	14	Hodgkin's lymphoma cell line:HD-Mar2	6578.78	1382711
CNhs12705	892	116	13	MCF7 breast cancer cell line response to EGF1, 01hr00min, biol_rep3	6597.22	1319147
CNhs13662	540	75	14	HES3-GFP Embryonic Stem cells, cardiomyocytic induction, day10, biol_rep1	6657.76	1423290
CNhs11259	568	78	14	ductal cell carcinoma cell line:MIA Paca2	6712.93	1404702
CNhs11830	864	113	13	peripheral neuroectodermal tumor cell line:KU-SN	6800.56	1327807
CNhs13429	729	97	13	mesenchymal stem cells (adipose derived), adipogenic induction, 00hr45min, biol_rep2	6928.73	1354398
CNhs12052	1697	207	12	Fibroblast - Dermal, donor4	7094.16	1226029
CNhs11183	1065	136	13	schwannoma cell line:HS-PSS, tech_rep1	7131.44	1291891
CNhs11325	947	122	13	Alveolar Epithelial Cells, donor1	7166.96	1304982
CNhs11933	1234	155	13	pleomorphic hepatocellular carcinoma cell line:SNU-387	7201.85	1267701
CNhs12797	1281	160	12	K562 erythroblastic leukemia response to hemin, 03hr30min, biol_rep3	7324.72	1259567
CNhs14542	554	76	14	ARPE-19 EMT induced with TGF-beta and TNF-alpha, 60hr00min, biol_rep2	7511.98	1403040
CNhs12468	529	73	14	K562 erythroblastic leukemia response to hemin, 04hr, biol_rep1	7698.73	1412672
CNhs11842	1372	170	12	fibrous histiocytoma cell line:GCT TIB-223	8348.46	1248110
CNhs11977	1002	128	13	Endothelial Cells - Artery, donor2	8870.88	1292403
CNhs11328	820	107	13	Smooth Muscle Cells - Bronchial, donor1	9202.3	1324304
CNhs14413	1012	129	13	293SLAM rinderpest infection, 12hr, biol_rep1	9215.53	1289224
CNhs13727	653	87	13	HES3-GFP Embryonic Stem cells, cardiomyocytic induction, day03, biol_rep3	9577.09	1356406
CNhs12798	1157	145	13	K562 erythroblastic leukemia response to hemin, 04hr, biol_rep3	9877.96	1264415
CNhs11869	507	70	14	somatostatinoma cell line:QGP-1	9908	1413508
CNhs12027	1343	166	12	Fibroblast - Cardiac, donor3	10009.2	1244623
CNhs12791	1442	177	12	K562 erythroblastic leukemia response to hemin, 01hr20min, biol_rep3	10104	1234784
CNhs13385	2592	304	12	Monocyte-derived macrophages response to LPS, 01hr40min, donor2 (t7 Subject2)	10218.4	1172591
CNhs14463	999	127	13	ARPE-19 EMT induced with TGF-beta and TNF-alpha, 00hr00min, biol_rep1	10229.4	1285243
CNhs13406	541	74	14	Melanocyte, donor3 (MC+3)	10240.2	1398292
CNhs13161	923	118	13	Lymphatic Endothelial cells response to VEGFC, 01hr00min, biol_rep2 (MM XIV - 5)	10454	1293545
CNhs13162	741	97	13	Lymphatic Endothelial cells response to VEGFC, 01hr20min, biol_rep2 (MM XIV - 6)	10635.7	1329154
CNhs12884	863	111	13	Saos-2 osteosarcoma treated with ascorbic acid and BGP to induce calcification, 04hr, biol_rep3 (A3 T10)	11187.6	1302563
CNhs12830	1065	134	13	H9 Embryoid body cells, melanocytic induction, day12, biol_rep2 (H9EB-2 d12)	11205.8	1270146
CNhs14538	794	103	13	ARPE-19 EMT induced with TGF-beta and TNF-alpha, 42hr00min, biol_rep1	11481	1315376
CNhs13419	691	91	13	Adipocyte differentiation, day12, donor4	11705.3	1338374
CNhs11971	761	99	13	Preadipocyte - breast, donor2	11725.5	1319674
CNhs11960	839	108	13	Astrocyte - cerebral cortex, donor2	11896.5	1303763
CNhs11851	777	101	13	liposarcoma cell line:SW 872	12520.7	1318453
CNhs11909	640	85	13	Fibroblast - Cardiac, donor4	12762.8	1351486
CNhs11841	514	70	14	bronchogenic carcinoma cell line:ChaGo-K-1	12907.8	1391219
CNhs12049	1670	201	12	Smooth Muscle Cells - Umbilical Artery, donor3	13505.9	1207492
CNhs12854	685	90	13	vagina, adult	13521.4	1334787
CNhs13049	688	90	13	acute myeloid leukemia (FAB M7) cell line:M-MOK	13862	1328089
CNhs13159	1134	141	12	Lymphatic Endothelial cells response to VEGFC, 00hr30min, biol_rep2 (MM XIV - 3)	13977.6	1253050
CNhs13388	3436	394	11	Monocyte-derived macrophages response to LPS, 03hr00min, donor2 (t10 Subject2)	14007.9	1143067
CNhs13103	628	83	13	Lymphatic Endothelial cells response to VEGFC, 01hr00min, biol_rep1 (MM XIX - 5)	14459.3	1343896
CNhs12905	1293	159	12	H9 Embryoid body cells, melanocytic induction, day41, biol_rep1 (H9EB-1 d41)	14651.9	1237333
CNhs12182	1072	134	12	CD8+ T Cells (pluriselect), donor090612, donation1	15171.1	1260663
CNhs12844	645	85	13	vein, adult	15728.2	1339416
CNhs11277	716	93	13	large cell lung carcinoma cell line:IA-LM	15761.4	1317290
CNhs14464	1084	135	12	ARPE-19 EMT induced with TGF-beta and TNF-alpha, 00hr00min, biol_rep2	15773	1255348
CNhs11953	874	111	13	Fibroblast - Periodontal Ligament, donor5 (PL30)	16038.6	1283777
CNhs13168	649	85	13	Lymphatic Endothelial cells response to VEGFC, 03hr30min, biol_rep2 (MM XIV - 11)	16226.8	1329914
CNhs13620	728	94	13	mesenchymal stem cells (adipose derived), adipogenic induction, day02, biol_rep2	16778.2	1308354
CNhs11336	555	74	13	Corneal Epithelial Cells, donor1	16834.7	1357586
CNhs13069	699	91	13	mesothelioma cell line:Mero-82	17209.5	1320759
CNhs12804	815	104	13	K562 erythroblastic leukemia response to hemin, day04, biol_rep3	17405.5	1290782
CNhs12055	1417	172	12	Fibroblast - Dermal, donor5	17536.9	1219164
CNhs12835	1321	161	12	H9 Embryoid body cells, melanocytic induction, day27, biol_rep2 (H9EB-2 d27)	17877.6	1224809
CNhs12516	1773	211	12	Adipocyte differentiation, day04, donor1	18356.2	1192094
CNhs11991	2037	240	12	Smooth Muscle Cells - Umbilical Artery, donor2	18909.6	1178628
CNhs13169	799	102	13	Lymphatic Endothelial cells response to VEGFC, 04hr, biol_rep2 (MM XIV - 12)	19063.9	1291385
CNhs13719	576	76	13	HES3-GFP Embryonic Stem cells, cardiomyocytic induction, day07, biol_rep2	19077.3	1341294
CNhs11981	765	98	13	Preadipocyte - subcutaneous, donor2	19499.5	1296545
CNhs12874	729	94	13	Saos-2 osteosarcoma treated with ascorbic acid and BGP to induce calcification, day07, biol_rep2 (A2 T14)	19684	1306293
CNhs12394	1264	154	12	Saos-2 osteosarcoma treated with ascorbic acid and BGP to induce calcification, day04, biol_rep1 (A1 T13)	19996.6	1224323
CNhs12485	1127	139	12	MCF7 breast cancer cell line response to EGF1, 03hr00min, biol_rep2	20417.5	1241520
CNhs11247	704	91	13	epithelioid sarcoma cell line:HS-ES-1	20832	1309986
CNhs13476	6129	679	11	CD14+ monocytes - treated with IFN + N-hexane, donor2	21123.4	1099567
CNhs12640	708	91	13	tenocyte, donor2	21341.7	1301491
CNhs13391	1752	208	12	Monocyte-derived macrophages response to LPS, 04hr, donor2 (t12 Subject2)	21796.4	1188840
CNhs11966	760	97	13	Ciliary Epithelial Cells, donor2	22397.6	1291054
CNhs11908	1783	211	12	Myoblast, donor3	23002.4	1184505
CNhs11348	615	80	13	Fibroblast - Mammary, donor1	23236.5	1319523
CNhs12806	656	85	13	large cell lung carcinoma cell line:NCI-H460	23525.2	1313607
CNhs13113	632	82	13	Lymphatic Endothelial cells response to VEGFC, 07hr, biol_rep1 (MM XIX - 15)	24997.7	1315626
CNhs12567	1378	166	12	Smooth Muscle Cells - Tracheal, donor2	25738.6	1208661
CNhs12799	1442	173	12	K562 erythroblastic leukemia response to hemin, 06hr, biol_rep3	26175.5	1203052
CNhs13850	803	101	13	Myoblast differentiation to myotubes, day03, control donor1	26564.6	1269608
CNhs14408	1256	152	12	293SLAM rinderpest infection, 00hr, biol_rep3	28105.6	1214983
CNhs12737	1613	191	12	K562 erythroblastic leukemia response to hemin, 02hr00min, biol_rep1	29011.4	1185319
CNhs14598	628	81	13	Myoblast differentiation to myotubes, day02, Duchenne Muscular Dystrophy donor2	29109.8	1306708
CNhs14534	594	77	13	ARPE-19 EMT induced with TGF-beta and TNF-alpha, 16hr00min, biol_rep3	29589.6	1314254
CNhs12185	1568	186	12	CD19+ B Cells (pluriselect), donor090612, donation2	29769	1187696
CNhs13807	840	105	12	spinal cord - adult, donor10196	29923.1	1260631
CNhs12701	1289	155	12	K562 erythroblastic leukemia response to hemin, day03, biol_rep2	30330.9	1206184
CNhs12084	938	116	12	Alveolar Epithelial Cells, donor2	30571.3	1245301
CNhs11343	1088	133	12	Fibroblast - Villous Mesenchymal, donor1	30867.5	1228966
CNhs11926	658	84	13	Endothelial Cells - Thoracic, donor1	33071.4	1291363
CNhs13092	703	89	13	mesenchymal precursor cell - ovarian cancer left ovary, donor2	33707.7	1279097
CNhs11881	2489	286	11	anaplastic large cell lymphoma cell line:Ki-JK	33715.1	1145678
CNhs13279	1230	148	12	Lymphatic Endothelial cells response to VEGFC, 00hr45min, biol_rep3 (MM XXII - 4)	33761	1207056
CNhs12917	548	71	13	H9 Embryoid body cells, melanocytic induction, day27, biol_rep3 (H9EB-3 d27)	34053.1	1313458
CNhs12086	1666	196	12	Renal Glomerular Endothelial Cells, donor2	34991.4	1176628
CNhs14590	592	76	13	Myoblast differentiation to myotubes, day04, Duchenne Muscular Dystrophy donor1	35063.6	1299697
CNhs12123	558	72	13	Corneal Epithelial Cells, donor3	35714	1307294
CNhs12727	1494	177	12	Smooth Muscle Cells - Esophageal, donor2	35890.5	1186000
CNhs12549	2976	338	11	Eosinophils, donor3	36289.9	1130720
CNhs12699	1113	135	12	K562 erythroblastic leukemia response to hemin, 24hr, biol_rep2	37105.2	1218107
CNhs11347	610	78	13	Mesenchymal Stem Cells - umbilical, donor1	37642.6	1293783
CNhs13720	573	74	13	HES3-GFP Embryonic Stem cells, cardiomyocytic induction, day08, biol_rep2	37779.1	1308607
CNhs12904	965	118	12	H9 Embryoid body cells, melanocytic induction, day34, biol_rep1 (H9EB-1 d34)	37785.2	1229377
CNhs14476	1081	131	12	ARPE-19 EMT induced with TGF-beta and TNF-alpha, 01hr00min, biol_rep2	38975.2	1216849
CNhs13625	627	80	13	mesenchymal stem cells (adipose derived), adipogenic induction, day08, biol_rep1	40215.4	1290571
CNhs13389	2345	269	11	Monocyte-derived macrophages response to LPS, 03hr30min, donor2 (t11 Subject2)	40337.5	1143485
CNhs11349	907	111	12	Mesenchymal Stem Cells - amniotic membrane, donor1	42168	1230536
CNhs12188	1345	160	12	CD19+ B Cells (pluriselect), donor090612, donation3	42217.1	1191503
CNhs11340	560	72	13	Trabecular Meshwork Cells, donor1	42288.3	1301935
CNhs14465	1065	129	12	ARPE-19 EMT induced with TGF-beta and TNF-alpha, 00hr00min, biol_rep3	42401.5	1216192
CNhs13416	730	91	12	Adipocyte differentiation, day12, donor3	43361.2	1256669
CNhs14606	648	82	13	Myoblast differentiation to myotubes, day01, Duchenne Muscular Dystrophy donor3	43630.3	1278428
CNhs11320	1963	227	12	Meningeal Cells, donor1	43773.4	1153924
CNhs11671	1687	197	12	Whole blood (ribopure), donor090309, donation2	43983.5	1166751
CNhs11732	570	73	13	embryonic pancreas cell line:1C3D3	44155.2	1296114
CNhs12800	1196	143	12	K562 erythroblastic leukemia response to hemin, 12hr, biol_rep3	44496.2	1198388
CNhs13203	1378	163	12	CD4+CD25+CD45RA+ naive regulatory T cells expanded, donor1	44905.9	1183870
CNhs12901	581	74	13	H9 Embryoid body cells, melanocytic induction, day24, biol_rep1 (H9EB-1 d24)	46321.2	1287953
CNhs12831	898	110	12	H9 Embryoid body cells, melanocytic induction, day15, biol_rep2 (H9EB-2 d15)	46643.3	1231830
CNhs13363	1353	160	12	Aortic smooth muscle cell response to FGF2, 02hr, biol_rep2 (LK17)	47778.8	1183509
CNhs12339	635	80	13	Hair Follicle Outer Root Sheath Cells, donor1	48673.4	1271963
CNhs11251	593	75	13	acute lymphoblastic leukemia (B-ALL) cell line:BALL-1	48931.6	1277637
CNhs13853	556	71	13	Myoblast differentiation to myotubes, day08, control donor1	49168.8	1291790
CNhs13347	558	71	13	Aortic smooth muscle cell response to FGF2, 05hr, biol_rep1 (LK25)	49864.9	1286484
